# Supplementary material for: An Agrin–YAP/TAZ Rigidity Sensing Module Drives EGFR‐Addicted Lung Tumorigenesis
Source: Adv Sci (Weinh). 2025 Mar 31;12(20):2413443. doi: 10.1002/advs.202413443 (PMC12120797; doi:10.1002/advs.202413443)
Supplement: Supplementary file 2 — Supplemental Table 1 [file ADVS-12-2413443-s002.csv]

Annotated Gene	Annotated Matrisome Division	Annotated Matrisome Category	GO term	Cytoband	Spearman's Correlation	p-Value	q-Value
ABCA4	Non-matrisome	Non-matrisome	GO:CC not extracellular matrix	1p22.1	0.318336788	1.22E-13	3.18E-12
ABRACL	Non-matrisome	Non-matrisome	GO:CC not extracellular matrix	6q24.1	-0.341875037	1.28E-15	5.19E-14
ABTB2	Non-matrisome	Non-matrisome	GO:CC not extracellular matrix	11p13	0.339044803	2.26E-15	8.58E-14
ACTBL2	Non-matrisome	Non-matrisome	GO:CC not extracellular matrix	5q11.2	0.340845893	1.57E-15	6.17E-14
ADCY9	Non-matrisome	Non-matrisome	GO:CC not extracellular matrix	16p13.3	0.433128441	4.69E-25	1.74E-22
ADGRF1	Non-matrisome	Non-matrisome	GO:CC extracellular matrix (GO:0005576, GO:0005578 & GO:0031012) & GO:CC not extracellular matrix	6p12.3	0.38958274	3.49E-20	3.43E-18
ADGRF5	Non-matrisome	Non-matrisome	GO:CC not extracellular matrix	6p12.3	0.329701351	1.42E-14	4.53E-13
AFAP1	Non-matrisome	Non-matrisome	GO:CC not extracellular matrix	4p16.1	0.30970397	5.90E-13	1.36E-11
AFDN	Non-matrisome	Non-matrisome	GO:CC not extracellular matrix	6q27	0.378894979	4.28E-19	3.29E-17
AFF1	Non-matrisome	Non-matrisome	GO:CC not extracellular matrix	4q21.3-q22.1	0.426738533	2.70E-24	7.94E-22
AGMAT	Non-matrisome	Non-matrisome	GO:CC not extracellular matrix	1p36.21	-0.321098369	7.30E-14	1.98E-12
AGO1	Non-matrisome	Non-matrisome	GO:CC extracellular matrix (GO:0005576, GO:0005578 & GO:0031012) & GO:CC not extracellular matrix	1p34.3	0.338632408	2.45E-15	9.23E-14
AGRN	Core matrisome	ECM Glycoproteins	GO:CC extracellular matrix (GO:0005576, GO:0005578 & GO:0031012) & GO:CC not extracellular matrix	1p36.33	0.381909365	2.34E-12	4.76E-11
AHDC1	Non-matrisome	Non-matrisome	GO:CC not extracellular matrix	1p36.11-p35.3	0.377250175	6.25E-19	4.63E-17
AHNAK	Non-matrisome	Non-matrisome	GO:CC not extracellular matrix	11q12.3	0.396198724	7.04E-21	8.24E-19
AHR	Non-matrisome	Non-matrisome	GO:CC not extracellular matrix	7p21.1	0.370034174	3.20E-18	2.10E-16
AIFM2	Non-matrisome	Non-matrisome	GO:CC not extracellular matrix	10q22.1	-0.376570839	7.30E-19	5.31E-17
AKAP9	Non-matrisome	Non-matrisome	GO:CC not extracellular matrix	7q21.2	0.319881417	9.16E-14	2.44E-12
AKR1C1	Non-matrisome	Non-matrisome	GO:CC not extracellular matrix	10p15.1	-0.412742112	1.10E-22	2.11E-20
AKR1C2	Non-matrisome	Non-matrisome	GO:CC not extracellular matrix	10p15.1	-0.406433397	5.52E-22	8.49E-20
AKR1C3	Non-matrisome	Non-matrisome	GO:CC not extracellular matrix	10p15.1	-0.344080816	8.16E-16	3.52E-14
AKR1C4	Non-matrisome	Non-matrisome	GO:CC not extracellular matrix	10p15.1	-0.370526899	2.86E-18	1.88E-16
AKR7A3	Non-matrisome	Non-matrisome	GO:CC not extracellular matrix	1p36.13	-0.347634897	3.94E-16	1.81E-14
AKR7L	Non-matrisome	Non-matrisome	GO:CC not extracellular matrix	1p36.13	-0.313438674	3.00E-13	7.27E-12
ALG14	Non-matrisome	Non-matrisome	GO:CC not extracellular matrix	1p21.3	-0.303181633	1.88E-12	3.87E-11
ALG5	Non-matrisome	Non-matrisome	GO:CC not extracellular matrix	13q13.3	-0.342286042	1.17E-15	4.82E-14
ALKBH8	Non-matrisome	Non-matrisome	GO:CC not extracellular matrix	11q22.3	0.321453277	6.83E-14	1.87E-12
AMOT	Non-matrisome	Non-matrisome	GO:CC not extracellular matrix	Xq23	0.34110756	1.49E-15	5.90E-14
AMOTL2	Non-matrisome	Non-matrisome	GO:CC not extracellular matrix	3q22.2	0.307702174	8.44E-13	1.88E-11
ANAPC15	Non-matrisome	Non-matrisome	GO:CC not extracellular matrix	11q13.4	-0.390866505	2.56E-20	2.62E-18
ANAPC5	Non-matrisome	Non-matrisome	GO:CC not extracellular matrix	12q24.31	-0.340150428	1.81E-15	6.99E-14
ANAPC7	Non-matrisome	Non-matrisome	GO:CC not extracellular matrix	12q24.11	-0.306130401	1.12E-12	2.43E-11
ANG	Non-matrisome	Non-matrisome	GO:CC extracellular matrix (GO:0005576, GO:0005578 & GO:0031012) & GO:CC not extracellular matrix	14q11.2	-0.341938863	1.26E-15	5.13E-14
ANK3	Non-matrisome	Non-matrisome	GO:CC not extracellular matrix	10q21.2	0.42652274	2.86E-24	8.18E-22
ANKRD13C	Non-matrisome	Non-matrisome	GO:CC not extracellular matrix	1p31.1	0.334751084	5.29E-15	1.86E-13
ANKRD17	Non-matrisome	Non-matrisome	GO:CC not extracellular matrix	4q13.3	0.316303246	1.78E-13	4.48E-12
ANKRD36BP1	Non-matrisome	Non-matrisome	GO:CC not extracellular matrix	1q24.2	0.430126181	1.07E-24	3.53E-22
ANKRD39	Non-matrisome	Non-matrisome	GO:CC not extracellular matrix	2q11.2	-0.342298721	1.17E-15	4.81E-14
ANKRD44	Non-matrisome	Non-matrisome	GO:CC not extracellular matrix	2q33.1	0.33096073	1.11E-14	3.62E-13
ANKRD50	Non-matrisome	Non-matrisome	GO:CC not extracellular matrix	4q28.1	0.341239901	1.45E-15	5.79E-14
ANKS1A	Non-matrisome	Non-matrisome	GO:CC not extracellular matrix	6p21.31	0.30357449	1.75E-12	3.65E-11
ANO6	Non-matrisome	Non-matrisome	GO:CC not extracellular matrix	12q12	0.31657175	1.69E-13	4.31E-12
AP2B1	Non-matrisome	Non-matrisome	GO:CC not extracellular matrix	17q12	0.324628258	3.75E-14	1.09E-12
APBA1	Non-matrisome	Non-matrisome	GO:CC not extracellular matrix	9q21.12	0.337681616	2.96E-15	1.11E-13
APC	Non-matrisome	Non-matrisome	GO:CC not extracellular matrix	5q22.2	0.320501269	8.16E-14	2.20E-12
APLP2	Non-matrisome	Non-matrisome	GO:CC not extracellular matrix	11q24.3	0.422729557	7.95E-24	2.15E-21
APOO	Non-matrisome	Non-matrisome	GO:CC extracellular matrix (GO:0005576, GO:0005578 & GO:0031012) & GO:CC not extracellular matrix	Xp22.11	-0.300366075	3.06E-12	6.09E-11
APP	Non-matrisome	Non-matrisome	GO:CC extracellular matrix (GO:0005576, GO:0005578 & GO:0031012) & GO:CC not extracellular matrix	21q21.3	0.324438604	3.89E-14	1.12E-12
ARFIP2	Non-matrisome	Non-matrisome	GO:CC not extracellular matrix	11p15.4	-0.336273106	3.92E-15	1.42E-13
ARHGAP20	Non-matrisome	Non-matrisome	GO:CC not extracellular matrix	11q22.3-q23.1	0.457231971	4.51E-28	3.01E-25
ARHGAP29	Non-matrisome	Non-matrisome	GO:CC not extracellular matrix	1p22.1	0.305283033	1.30E-12	2.79E-11
ARHGAP31	Non-matrisome	Non-matrisome	GO:CC not extracellular matrix	3q13.32-q13.33	0.313645994	2.89E-13	7.04E-12
ARHGAP42	Non-matrisome	Non-matrisome	GO:CC not extracellular matrix	11q22.1	0.327166946	2.31E-14	7.01E-13
ARHGEF12	Non-matrisome	Non-matrisome	GO:CC not extracellular matrix	11q23.3	0.307316091	9.04E-13	2.00E-11
ARID1A	Non-matrisome	Non-matrisome	GO:CC not extracellular matrix	1p36.11	0.301703732	2.43E-12	4.92E-11
ARIH2OS	Non-matrisome	Non-matrisome	GO:CC not extracellular matrix	3p21.31	-0.313574005	2.93E-13	7.11E-12
ARL6IP4	Non-matrisome	Non-matrisome	GO:CC not extracellular matrix	12q24.31	-0.356359923	6.32E-17	3.35E-15
ARPC3	Non-matrisome	Non-matrisome	GO:CC not extracellular matrix	12q24.11	-0.311317339	4.41E-13	1.04E-11
ASCC3	Non-matrisome	Non-matrisome	GO:CC not extracellular matrix	6q16.3	0.353123808	1.25E-16	6.28E-15
ASH1L	Non-matrisome	Non-matrisome	GO:CC not extracellular matrix	1q22	0.326573002	2.59E-14	7.78E-13
ASPSCR1	Non-matrisome	Non-matrisome	GO:CC not extracellular matrix	17q25.3	-0.337696378	2.95E-15	1.11E-13
ASXL2	Non-matrisome	Non-matrisome	GO:CC not extracellular matrix	2p23.3	0.331683963	9.65E-15	3.20E-13
ATF4	Non-matrisome	Non-matrisome	GO:CC not extracellular matrix	22q13.1	-0.431895772	6.60E-25	2.27E-22
ATF7IP	Non-matrisome	Non-matrisome	GO:CC not extracellular matrix	12p13.1	0.355499443	7.58E-17	3.98E-15
ATG101	Non-matrisome	Non-matrisome	GO:CC not extracellular matrix	12q13.13	-0.322773914	5.33E-14	1.49E-12
ATP10A	Non-matrisome	Non-matrisome	GO:CC not extracellular matrix	15q12	0.360970515	2.35E-17	1.36E-15
ATP11C	Non-matrisome	Non-matrisome	GO:CC not extracellular matrix	Xq27.1	0.319462857	9.91E-14	2.62E-12
ATP13A4	Non-matrisome	Non-matrisome	GO:CC not extracellular matrix	3q29	0.360770596	2.45E-17	1.41E-15
ATP5F1A	Non-matrisome	Non-matrisome	GO:CC not extracellular matrix	18q21.1	-0.380318259	3.08E-19	2.47E-17
ATP5F1C	Non-matrisome	Non-matrisome	GO:CC not extracellular matrix	10p14	-0.387614759	5.57E-20	5.31E-18
ATP5F1D	Non-matrisome	Non-matrisome	GO:CC not extracellular matrix	19p13.3	-0.30442125	1.51E-12	3.18E-11
ATP5F1E	Non-matrisome	Non-matrisome	GO:CC not extracellular matrix	20q13.32	-0.411032874	1.71E-22	3.08E-20
ATP5MC1	Non-matrisome	Non-matrisome	GO:CC not extracellular matrix	17q21.32	-0.384794859	1.08E-19	9.73E-18
ATP5MC2	Non-matrisome	Non-matrisome	GO:CC not extracellular matrix	12q13.13	-0.377564877	5.81E-19	4.36E-17
ATP5MC3	Non-matrisome	Non-matrisome	GO:CC not extracellular matrix	2q31.1	-0.419264188	2.00E-23	4.59E-21
ATP5ME	Non-matrisome	Non-matrisome	GO:CC not extracellular matrix	4p16.3	-0.343693864	8.83E-16	3.76E-14
ATP5MF	Non-matrisome	Non-matrisome	GO:CC not extracellular matrix	7q22.1	-0.335334637	4.72E-15	1.68E-13
ATP5MJ	Non-matrisome	Non-matrisome	GO:CC not extracellular matrix	14q32.33	-0.35416387	1.01E-16	5.17E-15
ATP5MK	Non-matrisome	Non-matrisome	GO:CC not extracellular matrix	10q24.33	-0.445394262	1.47E-26	8.63E-24
ATP6V0B	Non-matrisome	Non-matrisome	GO:CC not extracellular matrix	1p34.1	-0.377072417	6.51E-19	4.75E-17
ATP6V1G1	Non-matrisome	Non-matrisome	GO:CC not extracellular matrix	9q32	-0.324889555	3.57E-14	1.04E-12
ATP7A	Non-matrisome	Non-matrisome	GO:CC not extracellular matrix	Xq21.1	0.33590586	4.21E-15	1.52E-13
ATP8B5P	Non-matrisome	Non-matrisome	gene not present in GO IDs	9p13.3	-0.323152702	4.96E-14	1.41E-12
ATP9A	Non-matrisome	Non-matrisome	GO:CC not extracellular matrix	20q13.2	0.374227943	1.24E-18	8.67E-17
ATRX	Non-matrisome	Non-matrisome	GO:CC not extracellular matrix	Xq21.1	0.340309516	1.75E-15	6.80E-14
ATXN1	Non-matrisome	Non-matrisome	GO:CC not extracellular matrix	6p22.3	0.419608154	1.82E-23	4.29E-21
ATXN1L	Non-matrisome	Non-matrisome	GO:CC not extracellular matrix	16q22.2	0.346032767	5.47E-16	2.47E-14
AUTS2	Non-matrisome	Non-matrisome	GO:CC not extracellular matrix	7q11.22	0.310800998	4.84E-13	1.13E-11
AVL9	Non-matrisome	Non-matrisome	GO:CC not extracellular matrix	7p14.3	0.407515663	4.19E-22	6.76E-20
B9D1	Non-matrisome	Non-matrisome	GO:CC not extracellular matrix	17p11.2	-0.332174419	8.77E-15	2.94E-13
BACE1	Non-matrisome	Non-matrisome	GO:CC not extracellular matrix	11q23.3	0.327414559	2.20E-14	6.72E-13
BAG1	Non-matrisome	Non-matrisome	GO:CC not extracellular matrix	9p13.3	-0.407217807	4.52E-22	7.18E-20
BARX1	Non-matrisome	Non-matrisome	GO:CC not extracellular matrix	9q22.32	-0.329748828	1.41E-14	4.50E-13
BAZ1B	Non-matrisome	Non-matrisome	GO:CC not extracellular matrix	7q11.23	0.426640927	2.77E-24	8.04E-22
BBIP1	Non-matrisome	Non-matrisome	GO:CC extracellular matrix (GO:0005576, GO:0005578 & GO:0031012) & GO:CC not extracellular matrix	10q25.2	-0.374047058	1.30E-18	9.00E-17
BBLN	Non-matrisome	Non-matrisome	GO:CC not extracellular matrix	9q34.11	-0.302990589	1.94E-12	3.98E-11
BBS9	Non-matrisome	Non-matrisome	GO:CC extracellular matrix (GO:0005576, GO:0005578 & GO:0031012) & GO:CC not extracellular matrix	7p14.3	0.39268681	1.65E-20	1.75E-18
BCCIP	Non-matrisome	Non-matrisome	GO:CC not extracellular matrix	10q26.2	-0.303543488	1.76E-12	3.66E-11
BCL9L	Non-matrisome	Non-matrisome	GO:CC not extracellular matrix	11q23.3	0.360367423	2.67E-17	1.52E-15
BICC1	Non-matrisome	Non-matrisome	GO:CC not extracellular matrix	10q21.1	0.307364199	8.97E-13	1.99E-11
BICD1	Non-matrisome	Non-matrisome	GO:CC not extracellular matrix	12p11.21	0.310028759	5.57E-13	1.28E-11
BIN3	Non-matrisome	Non-matrisome	GO:CC not extracellular matrix	8p21.3	-0.418011633	2.78E-23	6.04E-21
BIRC6	Non-matrisome	Non-matrisome	GO:CC not extracellular matrix	2p22.3	0.335486431	4.58E-15	1.63E-13
BLOC1S1	Non-matrisome	Non-matrisome	GO:CC not extracellular matrix	12q13.2	-0.413113606	9.98E-23	1.98E-20
BMP6	Matrisome-associated	Secreted Factors	GO:CC not extracellular matrix	6p24.3	-0.31286801	3.33E-13	7.99E-12
BOD1L1	Non-matrisome	Non-matrisome	GO:CC not extracellular matrix	4p15.33	0.341635537	1.34E-15	5.37E-14
BPTF	Non-matrisome	Non-matrisome	GO:CC not extracellular matrix	17q24.2	0.330598651	1.19E-14	3.86E-13
BRPF3	Non-matrisome	Non-matrisome	GO:CC extracellular matrix (GO:0005576, GO:0005578 & GO:0031012) & GO:CC not extracellular matrix	6p21.31	0.407966614	3.74E-22	6.18E-20
BRWD3	Non-matrisome	Non-matrisome	GO:CC extracellular matrix (GO:0005576, GO:0005578 & GO:0031012) & GO:CC not extracellular matrix	Xq21.1	0.365622616	8.51E-18	5.27E-16
BTBD7	Non-matrisome	Non-matrisome	GO:CC not extracellular matrix	14q32.12	0.308754741	7.00E-13	1.58E-11
BTBD8	Non-matrisome	Non-matrisome	GO:CC not extracellular matrix	1p22.1	0.313961327	2.73E-13	6.70E-12
BTG1	Non-matrisome	Non-matrisome	GO:CC not extracellular matrix	12q21.33	-0.389598406	3.47E-20	3.43E-18
C12ORF57	Non-matrisome	Non-matrisome	gene not present in GO IDs	12p13.31	-0.379183369	4.01E-19	3.12E-17
C12ORF73	Non-matrisome	Non-matrisome	gene not present in GO IDs	12q23.3	-0.4044419	9.12E-22	1.31E-19
C15ORF61	Non-matrisome	Non-matrisome	gene not present in GO IDs	15q23	-0.395014162	9.40E-21	1.07E-18
C17ORF49	Non-matrisome	Non-matrisome	gene not present in GO IDs	17p13.1	-0.364565707	1.07E-17	6.54E-16
C18ORF21	Non-matrisome	Non-matrisome	gene not present in GO IDs	18q12.2	-0.306313543	1.08E-12	2.36E-11
C18ORF32	Non-matrisome	Non-matrisome	gene not present in GO IDs	18q21.1	-0.388757985	4.24E-20	4.12E-18
C1ORF116	Non-matrisome	Non-matrisome	gene not present in GO IDs	1q32.1	0.300952929	2.77E-12	5.52E-11
C1QBP	Non-matrisome	Non-matrisome	GO:CC extracellular matrix (GO:0005576, GO:0005578 & GO:0031012) & GO:CC not extracellular matrix	17p13.2	-0.32983048	1.38E-14	4.43E-13
C2CD4D	Non-matrisome	Non-matrisome	gene not present in GO IDs	1q21.3	-0.308264702	7.64E-13	1.71E-11
C2ORF76	Non-matrisome	Non-matrisome	gene not present in GO IDs	2q14.2	-0.372010787	2.05E-18	1.38E-16
C6ORF136	Non-matrisome	Non-matrisome	gene not present in GO IDs	6p21.33	-0.312145696	3.80E-13	9.03E-12
C8G	Non-matrisome	Non-matrisome	GO:CC extracellular matrix (GO:0005576, GO:0005578 & GO:0031012) & GO:CC not extracellular matrix	9q34.3	-0.333808389	6.37E-15	2.19E-13
C8ORF76	Non-matrisome	Non-matrisome	gene not present in GO IDs	8q24.13	-0.306541406	1.04E-12	2.28E-11
CALCA	Non-matrisome	Non-matrisome	GO:CC extracellular matrix (GO:0005576, GO:0005578 & GO:0031012) & GO:CC not extracellular matrix	11p15.2	-0.327407904	2.21E-14	6.72E-13
CALCB	Non-matrisome	Non-matrisome	GO:CC extracellular matrix (GO:0005576, GO:0005578 & GO:0031012) & GO:CC not extracellular matrix	11p15.2	-0.308704692	7.06E-13	1.59E-11
CAPN2	Non-matrisome	Non-matrisome	GO:CC not extracellular matrix	1q41	0.340162499	1.80E-15	6.99E-14
CAST	Non-matrisome	Non-matrisome	GO:CC not extracellular matrix	5q15	0.383585463	1.44E-19	1.23E-17
CATSPERB	Non-matrisome	Non-matrisome	GO:CC not extracellular matrix	14q32.12	-0.312717609	3.43E-13	8.19E-12
CBR1	Non-matrisome	Non-matrisome	GO:CC not extracellular matrix	21q22.12	-0.35985499	2.99E-17	1.67E-15
CCDC12	Non-matrisome	Non-matrisome	GO:CC not extracellular matrix	3p21.31	-0.403280994	1.22E-21	1.73E-19
CCDC167	Non-matrisome	Non-matrisome	GO:CC not extracellular matrix	6p21.2	-0.362315466	1.75E-17	1.04E-15
CCDC47	Non-matrisome	Non-matrisome	GO:CC not extracellular matrix	17q23.3	0.358503266	3.99E-17	2.16E-15
CCL28	Matrisome-associated	Secreted Factors	GO:CC extracellular matrix (GO:0005576, GO:0005578 & GO:0031012) & GO:CC not extracellular matrix	5p12	0.307184928	9.26E-13	2.04E-11
CD63	Non-matrisome	Non-matrisome	GO:CC not extracellular matrix	12q13.2	-0.310410921	5.20E-13	1.20E-11
CDC123	Non-matrisome	Non-matrisome	GO:CC not extracellular matrix	10p14-p13	-0.364151836	1.17E-17	7.05E-16
CDC42BPG	Non-matrisome	Non-matrisome	GO:CC not extracellular matrix	11q13.1	0.316220489	1.81E-13	4.53E-12
CDC42EP3	Non-matrisome	Non-matrisome	GO:CC not extracellular matrix	2p22.2	0.377079712	6.50E-19	4.75E-17
CDCA7L	Non-matrisome	Non-matrisome	GO:CC not extracellular matrix	7p15.3	0.321330835	6.99E-14	1.91E-12
CDH1	Non-matrisome	Non-matrisome	GO:CC extracellular matrix (GO:0005576, GO:0005578 & GO:0031012) & GO:CC not extracellular matrix	16q22.1	0.330153952	1.30E-14	4.18E-13
CDH3	Non-matrisome	Non-matrisome	GO:CC not extracellular matrix	16q22.1	0.331880384	9.29E-15	3.09E-13
CDK13	Non-matrisome	Non-matrisome	GO:CC extracellular matrix (GO:0005576, GO:0005578 & GO:0031012) & GO:CC not extracellular matrix	7p14.1	0.488922387	2.01E-32	4.10E-29
CDK2AP2	Non-matrisome	Non-matrisome	GO:CC not extracellular matrix	11q13.2	-0.34834666	3.40E-16	1.57E-14
CDKL5	Non-matrisome	Non-matrisome	GO:CC not extracellular matrix	Xp22.13	0.372203186	1.97E-18	1.33E-16
CEP104	Non-matrisome	Non-matrisome	GO:CC not extracellular matrix	1p36.32	0.335090796	4.95E-15	1.75E-13
CEP112	Non-matrisome	Non-matrisome	GO:CC not extracellular matrix	17q24.1	0.339234371	2.17E-15	8.32E-14
CERS6	Non-matrisome	Non-matrisome	GO:CC not extracellular matrix	2q24.3	0.321852646	6.34E-14	1.75E-12
CFAP251	Non-matrisome	Non-matrisome	GO:CC not extracellular matrix	12q24.31	0.307435407	8.85E-13	1.96E-11
CHCHD1	Non-matrisome	Non-matrisome	GO:CC not extracellular matrix	10q22.2	-0.404508192	8.97E-22	1.30E-19
CHCHD10	Non-matrisome	Non-matrisome	GO:CC not extracellular matrix	22q11.23	-0.370554336	2.85E-18	1.88E-16
CHCHD5	Non-matrisome	Non-matrisome	GO:CC not extracellular matrix	2q14.1	-0.345264125	6.41E-16	2.82E-14
CHD1	Non-matrisome	Non-matrisome	GO:CC not extracellular matrix	5q15-q21.1	0.335068304	4.97E-15	1.75E-13
CHD4	Non-matrisome	Non-matrisome	GO:CC not extracellular matrix	12p13.31	0.322995525	5.11E-14	1.44E-12
CHD8	Non-matrisome	Non-matrisome	GO:CC not extracellular matrix	14q11.2	0.329638914	1.44E-14	4.57E-13
CHD9	Non-matrisome	Non-matrisome	GO:CC not extracellular matrix	16q12.2	0.340720616	1.61E-15	6.30E-14
CHMP1B	Non-matrisome	Non-matrisome	GO:CC not extracellular matrix	18p11.21	-0.380582508	2.90E-19	2.33E-17
CHST3	Non-matrisome	Non-matrisome	GO:CC not extracellular matrix	10q22.1	0.345471965	6.14E-16	2.71E-14
CIAO2A	Non-matrisome	Non-matrisome	GO:CC not extracellular matrix	15q22.31	-0.324865501	3.59E-14	1.04E-12
CIAO2B	Non-matrisome	Non-matrisome	GO:CC not extracellular matrix	16q22.1	-0.346219781	5.27E-16	2.38E-14
CLDN1	Non-matrisome	Non-matrisome	GO:CC not extracellular matrix	3q28	0.311845576	4.01E-13	9.48E-12
CLOCK	Non-matrisome	Non-matrisome	GO:CC not extracellular matrix	4q12	0.333512336	6.75E-15	2.30E-13
CLSTN1	Non-matrisome	Non-matrisome	GO:CC extracellular matrix (GO:0005576, GO:0005578 & GO:0031012) & GO:CC not extracellular matrix	1p36.22	0.395387393	8.58E-21	9.87E-19
CLTC	Non-matrisome	Non-matrisome	GO:CC not extracellular matrix	17q23.1	0.31266394	3.46E-13	8.26E-12
CMC1	Non-matrisome	Non-matrisome	GO:CC not extracellular matrix	3p24.1	-0.387386201	5.88E-20	5.58E-18
CMC2	Non-matrisome	Non-matrisome	GO:CC not extracellular matrix	16q23.2	-0.324641718	3.74E-14	1.08E-12
CMYA5	Non-matrisome	Non-matrisome	GO:CC not extracellular matrix	5q14.1	0.306371464	1.07E-12	2.34E-11
CNNM4	Non-matrisome	Non-matrisome	GO:CC not extracellular matrix	2q11.2	0.31885056	1.11E-13	2.91E-12
CNOT1	Non-matrisome	Non-matrisome	GO:CC not extracellular matrix	16q21	0.301341617	2.59E-12	5.19E-11
CNOT7	Non-matrisome	Non-matrisome	GO:CC not extracellular matrix	8p22	-0.331416581	1.02E-14	3.35E-13
CNPY2	Non-matrisome	Non-matrisome	GO:CC not extracellular matrix	12q13.3	-0.437124826	1.54E-25	6.29E-23
COA3	Non-matrisome	Non-matrisome	GO:CC not extracellular matrix	17q21.2	-0.307811503	8.28E-13	1.84E-11
COA6	Non-matrisome	Non-matrisome	GO:CC not extracellular matrix	1q42.2	-0.42022376	1.55E-23	3.69E-21
COL21A1	Core matrisome	Collagens	GO:CC extracellular matrix (GO:0005576, GO:0005578 & GO:0031012) & GO:CC not extracellular matrix	6p12.1	0.310483344	5.13E-13	1.19E-11
COL8A1	Core matrisome	Collagens	GO:CC extracellular matrix (GO:0005576, GO:0005578 & GO:0031012) & GO:CC not extracellular matrix	3q12.1	0.397685742	4.89E-21	5.96E-19
COMMD3	Non-matrisome	Non-matrisome	GO:CC extracellular matrix (GO:0005576, GO:0005578 & GO:0031012) & GO:CC not extracellular matrix	10p12.2	-0.391207085	2.36E-20	2.45E-18
COMMD4	Non-matrisome	Non-matrisome	GO:CC not extracellular matrix	15q24.2	-0.340540947	1.67E-15	6.52E-14
COMMD7	Non-matrisome	Non-matrisome	GO:CC not extracellular matrix	20q11.21	-0.328876735	1.66E-14	5.22E-13
COMTD1	Non-matrisome	Non-matrisome	GO:CC not extracellular matrix	10q22.2	-0.315116253	2.21E-13	5.50E-12
COPE	Non-matrisome	Non-matrisome	GO:CC not extracellular matrix	19p13.11	-0.353778742	1.09E-16	5.57E-15
COPS5	Non-matrisome	Non-matrisome	GO:CC not extracellular matrix	8q13.1	-0.308479984	7.35E-13	1.65E-11
COPS9	Non-matrisome	Non-matrisome	GO:CC not extracellular matrix	2q37.3	-0.437801002	1.27E-25	5.54E-23
COPZ1	Non-matrisome	Non-matrisome	GO:CC not extracellular matrix	12q13.13	-0.331217634	1.06E-14	3.45E-13
COX14	Non-matrisome	Non-matrisome	GO:CC not extracellular matrix	12q13.12	-0.313781201	2.82E-13	6.88E-12
COX17	Non-matrisome	Non-matrisome	GO:CC not extracellular matrix	3q13.33	-0.393391936	1.39E-20	1.52E-18
COX4I1	Non-matrisome	Non-matrisome	GO:CC not extracellular matrix	16q24.1	-0.45032633	3.50E-27	2.12E-24
COX5A	Non-matrisome	Non-matrisome	GO:CC extracellular matrix (GO:0005576, GO:0005578 & GO:0031012) & GO:CC not extracellular matrix	15q24.2	-0.488869416	2.05E-32	4.10E-29
COX5B	Non-matrisome	Non-matrisome	GO:CC extracellular matrix (GO:0005576, GO:0005578 & GO:0031012) & GO:CC not extracellular matrix	2q11.2	-0.441164283	4.92E-26	2.59E-23
COX6A1	Non-matrisome	Non-matrisome	GO:CC not extracellular matrix	12q24.31	-0.438338999	1.10E-25	5.17E-23
COX6B1	Non-matrisome	Non-matrisome	GO:CC not extracellular matrix	19q13.12	-0.407913816	3.79E-22	6.21E-20
COX6C	Non-matrisome	Non-matrisome	GO:CC not extracellular matrix	8q22.2	-0.350947466	1.98E-16	9.58E-15
COX7A2	Non-matrisome	Non-matrisome	GO:CC not extracellular matrix	6q14.1	-0.43445837	3.24E-25	1.30E-22
COX7B	Non-matrisome	Non-matrisome	GO:CC extracellular matrix (GO:0005576, GO:0005578 & GO:0031012) & GO:CC not extracellular matrix	Xq21.1	-0.383965554	1.32E-19	1.14E-17
COX7C	Non-matrisome	Non-matrisome	GO:CC extracellular matrix (GO:0005576, GO:0005578 & GO:0031012) & GO:CC not extracellular matrix	5q14.3	-0.303102871	1.90E-12	3.92E-11
COX8A	Non-matrisome	Non-matrisome	GO:CC not extracellular matrix	11q13.1	-0.319222228	1.04E-13	2.72E-12
CPLANE1	Non-matrisome	Non-matrisome	GO:CC not extracellular matrix	5p13.2	0.337451234	3.10E-15	1.15E-13
CREBBP	Non-matrisome	Non-matrisome	GO:CC not extracellular matrix	16p13.3	0.392163956	1.88E-20	1.97E-18
CRELD2	Core matrisome	ECM Glycoproteins	GO:CC not extracellular matrix	22q13.33	-0.3205611	8.07E-14	2.18E-12
CRKL	Non-matrisome	Non-matrisome	GO:CC not extracellular matrix	22q11.21	0.33371189	6.49E-15	2.23E-13
CRYBG1	Non-matrisome	Non-matrisome	GO:CC not extracellular matrix	6q21	0.442368469	3.49E-26	1.89E-23
CSNK1G1	Non-matrisome	Non-matrisome	GO:CC not extracellular matrix	15q22.31	0.319374368	1.01E-13	2.65E-12
CST6	Matrisome-associated	ECM Regulators	GO:CC not extracellular matrix	11q13.1	0.315148557	2.20E-13	5.48E-12
CTDSP2	Non-matrisome	Non-matrisome	GO:CC not extracellular matrix	12q14.1	0.358710809	3.82E-17	2.09E-15
CUEDC2	Non-matrisome	Non-matrisome	GO:CC not extracellular matrix	10q24.32	-0.302108138	2.26E-12	4.61E-11
CX3CL1	Matrisome-associated	Secreted Factors	GO:CC extracellular matrix (GO:0005576, GO:0005578 & GO:0031012) & GO:CC not extracellular matrix	16q21	0.400909093	2.21E-21	2.92E-19
CYC1	Non-matrisome	Non-matrisome	GO:CC not extracellular matrix	8q24.3	-0.329102167	1.59E-14	5.03E-13
CYTH3	Non-matrisome	Non-matrisome	GO:CC not extracellular matrix	7p22.1	0.515346062	2.05E-36	8.20E-33
DAAM1	Non-matrisome	Non-matrisome	GO:CC not extracellular matrix	14q23.1	0.428946744	1.48E-24	4.70E-22
DAGLB	Non-matrisome	Non-matrisome	GO:CC not extracellular matrix	7p22.1	0.341795927	1.30E-15	5.22E-14
DANCR	Non-matrisome	Non-matrisome	gene not present in GO IDs	4q12	-0.354159962	1.01E-16	5.17E-15
DBI	Non-matrisome	Non-matrisome	GO:CC not extracellular matrix	2q14.2	-0.321783176	6.42E-14	1.76E-12
DCBLD2	Non-matrisome	Non-matrisome	GO:CC not extracellular matrix	3q12.1	0.379448226	3.77E-19	2.98E-17
DCTN6	Non-matrisome	Non-matrisome	GO:CC not extracellular matrix	8p12	-0.387309957	5.99E-20	5.65E-18
DDI2	Non-matrisome	Non-matrisome	GO:CC not extracellular matrix	1p36.21	0.374661795	1.13E-18	7.94E-17
DDX42	Non-matrisome	Non-matrisome	GO:CC not extracellular matrix	17q23.3	0.300971165	2.76E-12	5.51E-11
DECR1	Non-matrisome	Non-matrisome	GO:CC not extracellular matrix	8q21.3	-0.326874417	2.44E-14	7.37E-13
DEFB1	Non-matrisome	Non-matrisome	GO:CC extracellular matrix (GO:0005576, GO:0005578 & GO:0031012) & GO:CC not extracellular matrix	8p23.1	-0.336616302	3.66E-15	1.33E-13
DENND1B	Non-matrisome	Non-matrisome	GO:CC not extracellular matrix	1q31.3	0.316233167	1.80E-13	4.53E-12
DERL2	Non-matrisome	Non-matrisome	GO:CC not extracellular matrix	17p13.2	-0.421815636	1.01E-23	2.50E-21
DGUOK	Non-matrisome	Non-matrisome	GO:CC not extracellular matrix	2p13.1	-0.324896154	3.56E-14	1.04E-12
DHX8	Non-matrisome	Non-matrisome	GO:CC not extracellular matrix	17q21.31	0.31652286	1.71E-13	4.34E-12
DIAPH1	Non-matrisome	Non-matrisome	GO:CC not extracellular matrix	5q31.3	0.366221887	7.45E-18	4.66E-16
DLGAP1-AS1	Non-matrisome	Non-matrisome	gene not present in GO IDs	18p11.31	-0.439574274	7.73E-26	3.86E-23
DNAH11	Non-matrisome	Non-matrisome	GO:CC extracellular matrix (GO:0005576, GO:0005578 & GO:0031012) & GO:CC not extracellular matrix	7p15.3	0.384470779	1.17E-19	1.04E-17
DNAJC1	Non-matrisome	Non-matrisome	GO:CC not extracellular matrix	10p12.31	-0.338024888	2.77E-15	1.04E-13
DNAJC15	Non-matrisome	Non-matrisome	GO:CC not extracellular matrix	13q14.11	-0.358274186	4.20E-17	2.26E-15
DNPH1	Non-matrisome	Non-matrisome	GO:CC not extracellular matrix	6p21.1	-0.332379791	8.43E-15	2.83E-13
DOCK9	Non-matrisome	Non-matrisome	GO:CC not extracellular matrix	13q32.3	0.399892216	2.84E-21	3.69E-19
DPP4	Non-matrisome	Non-matrisome	GO:CC extracellular matrix (GO:0005576, GO:0005578 & GO:0031012) & GO:CC not extracellular matrix	2q24.2	0.391603155	2.15E-20	2.24E-18
DPY19L1	Non-matrisome	Non-matrisome	GO:CC not extracellular matrix	7p14.2	0.383307841	1.54E-19	1.30E-17
DPYD	Non-matrisome	Non-matrisome	GO:CC not extracellular matrix	1p21.3	0.383836512	1.36E-19	1.17E-17
DST	Non-matrisome	Non-matrisome	GO:CC not extracellular matrix	6p12.1	0.354937425	8.54E-17	4.43E-15
DUSP23	Non-matrisome	Non-matrisome	GO:CC not extracellular matrix	1q23.2	-0.320934158	7.53E-14	2.04E-12
DUSP4	Non-matrisome	Non-matrisome	GO:CC not extracellular matrix	8p12	-0.421841201	1.01E-23	2.50E-21
DUSP6	Non-matrisome	Non-matrisome	GO:CC not extracellular matrix	12q21.33	0.333554366	6.70E-15	2.29E-13
DUSP9	Non-matrisome	Non-matrisome	GO:CC not extracellular matrix	Xq28	0.300115977	3.20E-12	6.34E-11
DUT	Non-matrisome	Non-matrisome	GO:CC not extracellular matrix	15q21.1	-0.313773299	2.83E-13	6.89E-12
DXO	Non-matrisome	Non-matrisome	GO:CC not extracellular matrix	6p21.33	-0.319771219	9.35E-14	2.48E-12
DYNLL1	Non-matrisome	Non-matrisome	GO:CC not extracellular matrix	12q24.31	-0.365842838	8.10E-18	5.05E-16
DYNLT1	Non-matrisome	Non-matrisome	GO:CC extracellular matrix (GO:0005576, GO:0005578 & GO:0031012) & GO:CC not extracellular matrix	6q25.3	-0.384097773	1.28E-19	1.11E-17
EBPL	Non-matrisome	Non-matrisome	GO:CC not extracellular matrix	13q14.2	-0.314053005	2.69E-13	6.62E-12
ECHS1	Non-matrisome	Non-matrisome	GO:CC not extracellular matrix	10q26.3	-0.396753881	6.15E-21	7.36E-19
EDF1	Non-matrisome	Non-matrisome	GO:CC not extracellular matrix	9q34.3	-0.355255166	7.99E-17	4.16E-15
EEA1	Non-matrisome	Non-matrisome	GO:CC not extracellular matrix	12q22	0.328919285	1.65E-14	5.18E-13
EEF1AKMT1	Non-matrisome	Non-matrisome	GO:CC not extracellular matrix	13q12.11	-0.392772172	1.62E-20	1.72E-18
EEF1AKMT2	Non-matrisome	Non-matrisome	GO:CC not extracellular matrix	10q26.13	-0.302236051	2.21E-12	4.51E-11
EEF1E1	Non-matrisome	Non-matrisome	GO:CC not extracellular matrix	6p24.3	-0.329093657	1.60E-14	5.03E-13
EFCAB14	Non-matrisome	Non-matrisome	GO:CC not extracellular matrix	1p33	0.313129046	3.18E-13	7.65E-12
EHD1	Non-matrisome	Non-matrisome	GO:CC not extracellular matrix	11q13.1	0.31064851	4.98E-13	1.16E-11
EHD2	Non-matrisome	Non-matrisome	GO:CC not extracellular matrix	19q13.33	0.309143342	6.53E-13	1.48E-11
EIF4H	Non-matrisome	Non-matrisome	GO:CC not extracellular matrix	7q11.23	0.336514075	3.74E-15	1.36E-13
EIF5A	Non-matrisome	Non-matrisome	GO:CC not extracellular matrix	17p13.1	-0.35339127	1.18E-16	5.98E-15
EIF5AL1	Non-matrisome	Non-matrisome	GO:CC not extracellular matrix	10q22.3	-0.3328937	7.62E-15	2.58E-13
EIPR1	Non-matrisome	Non-matrisome	GO:CC not extracellular matrix	2p25.3	-0.305312905	1.29E-12	2.78E-11
ELF4	Non-matrisome	Non-matrisome	GO:CC not extracellular matrix	Xq26.1	0.355197079	8.09E-17	4.20E-15
ELFN2	Matrisome-associated	ECM-affiliated Proteins	GO:CC extracellular matrix (GO:0005576, GO:0005578 & GO:0031012) & GO:CC not extracellular matrix	22q13.1	0.34843758	3.33E-16	1.55E-14
ELK3	Non-matrisome	Non-matrisome	GO:CC not extracellular matrix	12q23.1	0.382650909	1.79E-19	1.49E-17
ELL3	Non-matrisome	Non-matrisome	GO:CC not extracellular matrix	15q15.3	-0.360147983	2.80E-17	1.59E-15
ELP5	Non-matrisome	Non-matrisome	GO:CC not extracellular matrix	17p13.1	-0.329889269	1.37E-14	4.39E-13
EMB	Non-matrisome	Non-matrisome	GO:CC not extracellular matrix	5q11.1	0.300369723	3.06E-12	6.09E-11
EMC4	Non-matrisome	Non-matrisome	GO:CC extracellular matrix (GO:0005576, GO:0005578 & GO:0031012) & GO:CC not extracellular matrix	15q14	-0.337550316	3.04E-15	1.13E-13
EMC6	Non-matrisome	Non-matrisome	GO:CC extracellular matrix (GO:0005576, GO:0005578 & GO:0031012) & GO:CC not extracellular matrix	17p13.2	-0.437827695	1.26E-25	5.54E-23
EMG1	Non-matrisome	Non-matrisome	GO:CC not extracellular matrix	12p13.31	-0.312707793	3.43E-13	8.20E-12
EML4	Non-matrisome	Non-matrisome	GO:CC not extracellular matrix	2p21	0.386504531	7.25E-20	6.74E-18
ENDOD1	Non-matrisome	Non-matrisome	GO:CC extracellular matrix (GO:0005576, GO:0005578 & GO:0031012) & GO:CC not extracellular matrix	11q21	0.335852975	4.26E-15	1.53E-13
ENDOG	Non-matrisome	Non-matrisome	GO:CC not extracellular matrix	9q34.11	-0.337566208	3.03E-15	1.13E-13
ENTPD5	Non-matrisome	Non-matrisome	GO:CC extracellular matrix (GO:0005576, GO:0005578 & GO:0031012) & GO:CC not extracellular matrix	14q24.3	0.3068047	9.90E-13	2.18E-11
EP300	Non-matrisome	Non-matrisome	GO:CC not extracellular matrix	22q13.2	0.341800877	1.30E-15	5.22E-14
ERBIN	Non-matrisome	Non-matrisome	GO:CC not extracellular matrix	5q12.3	0.320471223	8.21E-14	2.21E-12
ERCC4	Non-matrisome	Non-matrisome	GO:CC not extracellular matrix	16p13.12	0.393244919	1.44E-20	1.55E-18
ERCC6L2	Non-matrisome	Non-matrisome	GO:CC not extracellular matrix	9q22.32	0.328360307	1.84E-14	5.70E-13
ERN1	Non-matrisome	Non-matrisome	GO:CC not extracellular matrix	17q23.3	0.355955083	6.88E-17	3.64E-15
ERP29	Non-matrisome	Non-matrisome	GO:CC not extracellular matrix	12q24.13	-0.378488576	4.70E-19	3.60E-17
ESYT1	Non-matrisome	Non-matrisome	GO:CC not extracellular matrix	12q13.2	0.310500538	5.11E-13	1.19E-11
ESYT2	Non-matrisome	Non-matrisome	GO:CC not extracellular matrix	7q36.3	0.347735839	3.85E-16	1.78E-14
ETFB	Non-matrisome	Non-matrisome	GO:CC not extracellular matrix	19q13.41	-0.321765113	6.44E-14	1.77E-12
ETV2	Non-matrisome	Non-matrisome	GO:CC not extracellular matrix	19q13.12	-0.326433914	2.66E-14	7.97E-13
ETV3	Non-matrisome	Non-matrisome	GO:CC not extracellular matrix	1q23.1	0.41071739	1.85E-22	3.25E-20
ETV3L	Non-matrisome	Non-matrisome	GO:CC not extracellular matrix	1q23.1	0.330410324	1.24E-14	3.99E-13
EVC	Non-matrisome	Non-matrisome	GO:CC not extracellular matrix	4p16.2	0.377296026	6.18E-19	4.60E-17
EXOC6B	Non-matrisome	Non-matrisome	GO:CC not extracellular matrix	2p13.2	0.422193609	9.17E-24	2.38E-21
EXOSC1	Non-matrisome	Non-matrisome	GO:CC not extracellular matrix	10q24.1	-0.35047385	2.18E-16	1.05E-14
EXOSC7	Non-matrisome	Non-matrisome	GO:CC not extracellular matrix	3p21.31	-0.304254954	1.55E-12	3.26E-11
EXOSC8	Non-matrisome	Non-matrisome	GO:CC not extracellular matrix	13q13.3	-0.36990383	3.29E-18	2.15E-16
EXPH5	Non-matrisome	Non-matrisome	GO:CC not extracellular matrix	11q22.3	0.304498362	1.49E-12	3.15E-11
EYA3	Non-matrisome	Non-matrisome	GO:CC not extracellular matrix	1p35.3	0.374919088	1.06E-18	7.52E-17
FAM126A	Non-matrisome	Non-matrisome	gene not present in GO IDs	7p15.3	0.381145828	2.54E-19	2.08E-17
FAM161B	Non-matrisome	Non-matrisome	GO:CC not extracellular matrix	14q24.3	0.381128026	2.56E-19	2.08E-17
FAM168A	Non-matrisome	Non-matrisome	GO:CC not extracellular matrix	11q13.4	0.386147895	7.88E-20	7.23E-18
FAM234B	Non-matrisome	Non-matrisome	GO:CC not extracellular matrix	12p13.1	0.304844413	1.40E-12	2.99E-11
FAM24B	Non-matrisome	Non-matrisome	GO:CC extracellular matrix (GO:0005576, GO:0005578 & GO:0031012) & GO:CC not extracellular matrix	10q26.13	-0.322900661	5.20E-14	1.46E-12
FAT2	Non-matrisome	Non-matrisome	GO:CC not extracellular matrix	5q33.1	0.337442753	3.11E-15	1.15E-13
FAT4	Non-matrisome	Non-matrisome	GO:CC not extracellular matrix	4q28.1	0.317116312	1.53E-13	3.92E-12
FBXL15	Non-matrisome	Non-matrisome	GO:CC not extracellular matrix	10q24.32	-0.311877445	3.99E-13	9.45E-12
FBXO16	Non-matrisome	Non-matrisome	GO:CC not extracellular matrix	8p21.1	-0.409127207	2.78E-22	4.64E-20
FBXO25	Non-matrisome	Non-matrisome	GO:CC not extracellular matrix	8p23.3	-0.33729033	3.20E-15	1.18E-13
FBXW11	Non-matrisome	Non-matrisome	GO:CC not extracellular matrix	5q35.1	0.359360967	3.32E-17	1.84E-15
FDFT1	Non-matrisome	Non-matrisome	GO:CC not extracellular matrix	8p23.1	-0.314628396	2.42E-13	5.99E-12
FECH	Non-matrisome	Non-matrisome	GO:CC not extracellular matrix	18q21.31	-0.33567652	4.41E-15	1.58E-13
FEM1C	Non-matrisome	Non-matrisome	GO:CC not extracellular matrix	5q22.3	0.301529014	2.50E-12	5.05E-11
FER	Non-matrisome	Non-matrisome	GO:CC extracellular matrix (GO:0005576, GO:0005578 & GO:0031012) & GO:CC not extracellular matrix	5q21.3	0.361806689	1.96E-17	1.15E-15
FGA	Core matrisome	ECM Glycoproteins	GO:CC extracellular matrix (GO:0005576, GO:0005578 & GO:0031012) & GO:CC not extracellular matrix	4q31.3	-0.323539707	4.61E-14	1.31E-12
FGD6	Non-matrisome	Non-matrisome	GO:CC not extracellular matrix	12q22	0.321969183	6.20E-14	1.72E-12
FGG	Core matrisome	ECM Glycoproteins	GO:CC extracellular matrix (GO:0005576, GO:0005578 & GO:0031012) & GO:CC not extracellular matrix	4q32.1	-0.304629436	1.45E-12	3.09E-11
FGL1	Core matrisome	ECM Glycoproteins	GO:CC extracellular matrix (GO:0005576, GO:0005578 & GO:0031012) & GO:CC not extracellular matrix	8p22	-0.34238917	1.15E-15	4.74E-14
FHIP1A	Non-matrisome	Non-matrisome	GO:CC not extracellular matrix	4q31.3	0.433787023	3.91E-25	1.53E-22
FIGNL1	Non-matrisome	Non-matrisome	GO:CC not extracellular matrix	7p12.2	0.340837753	1.57E-15	6.17E-14
FKBP11	Non-matrisome	Non-matrisome	GO:CC not extracellular matrix	12q13.12	-0.39821945	4.29E-21	5.26E-19
FKBP1A	Non-matrisome	Non-matrisome	GO:CC not extracellular matrix	20p13	-0.35717108	5.31E-17	2.84E-15
FKBP2	Non-matrisome	Non-matrisome	GO:CC not extracellular matrix	11q13.1	-0.321202141	7.16E-14	1.95E-12
FLNA	Non-matrisome	Non-matrisome	GO:CC extracellular matrix (GO:0005576, GO:0005578 & GO:0031012) & GO:CC not extracellular matrix	Xq28	0.41132465	1.58E-22	2.91E-20
FLNB	Non-matrisome	Non-matrisome	GO:CC not extracellular matrix	3p14.3	0.343193155	9.77E-16	4.11E-14
FMC1	Non-matrisome	Non-matrisome	GO:CC not extracellular matrix	7q34	-0.346380641	5.10E-16	2.31E-14
FMN1	Non-matrisome	Non-matrisome	GO:CC not extracellular matrix	15q13.3	0.427062005	2.47E-24	7.39E-22
FNIP2	Non-matrisome	Non-matrisome	GO:CC not extracellular matrix	4q32.1	0.412590492	1.14E-22	2.18E-20
FOXK1	Non-matrisome	Non-matrisome	GO:CC not extracellular matrix	7p22.1	0.326021405	2.88E-14	8.54E-13
FRAT2	Non-matrisome	Non-matrisome	GO:CC not extracellular matrix	10q24.1	-0.344065967	8.18E-16	3.52E-14
FRK	Non-matrisome	Non-matrisome	GO:CC extracellular matrix (GO:0005576, GO:0005578 & GO:0031012) & GO:CC not extracellular matrix	6q22.1	0.304655366	1.45E-12	3.08E-11
FRYL	Non-matrisome	Non-matrisome	GO:CC not extracellular matrix	4p11	0.366277984	7.36E-18	4.62E-16
FTL	Non-matrisome	Non-matrisome	GO:CC extracellular matrix (GO:0005576, GO:0005578 & GO:0031012) & GO:CC not extracellular matrix	19q13.33	-0.343578717	9.04E-16	3.85E-14
FXYD4	Non-matrisome	Non-matrisome	GO:CC not extracellular matrix	10q11.21	-0.402041381	1.66E-21	2.25E-19
FYCO1	Non-matrisome	Non-matrisome	GO:CC not extracellular matrix	3p21.31	0.329702133	1.42E-14	4.53E-13
GAB1	Non-matrisome	Non-matrisome	GO:CC not extracellular matrix	4q31.21	0.418897662	2.20E-23	5.00E-21
GABARAP	Non-matrisome	Non-matrisome	GO:CC not extracellular matrix	17p13.1	-0.430049416	1.10E-24	3.53E-22
GADD45G	Non-matrisome	Non-matrisome	GO:CC not extracellular matrix	9q22.2	-0.31856738	1.17E-13	3.05E-12
GALNT10	Non-matrisome	Non-matrisome	GO:CC not extracellular matrix	5q33.2	0.465972244	3.16E-29	2.63E-26
GCH1	Non-matrisome	Non-matrisome	GO:CC not extracellular matrix	14q22.2	-0.300410022	3.04E-12	6.06E-11
GEMIN5	Non-matrisome	Non-matrisome	GO:CC not extracellular matrix	5q33.2	0.336774764	3.55E-15	1.30E-13
GEMIN7	Non-matrisome	Non-matrisome	GO:CC not extracellular matrix	19q13.32	-0.385455577	9.28E-20	8.40E-18
GHITM	Non-matrisome	Non-matrisome	GO:CC not extracellular matrix	10q23.1	-0.310612385	5.01E-13	1.16E-11
GKAP1	Non-matrisome	Non-matrisome	GO:CC not extracellular matrix	9q21.32	-0.313893136	2.77E-13	6.75E-12
GLB1L3	Non-matrisome	Non-matrisome	GO:CC not extracellular matrix	11q25	0.316675157	1.66E-13	4.24E-12
GLI3	Non-matrisome	Non-matrisome	GO:CC not extracellular matrix	7p14.1	0.327057299	2.36E-14	7.14E-13
GLIS3	Non-matrisome	Non-matrisome	GO:CC not extracellular matrix	9p24.2	0.384766029	1.09E-19	9.75E-18
GLYCTK	Non-matrisome	Non-matrisome	GO:CC not extracellular matrix	3p21.2	-0.320144971	8.72E-14	2.33E-12
GNA11	Non-matrisome	Non-matrisome	GO:CC not extracellular matrix	19p13.3	0.334284068	5.80E-15	2.02E-13
GNA12	Non-matrisome	Non-matrisome	GO:CC not extracellular matrix	7p22.3-p22.2	0.422390627	8.70E-24	2.32E-21
GNG12	Non-matrisome	Non-matrisome	GO:CC not extracellular matrix	1p31.3	0.304242363	1.56E-12	3.27E-11
GNG5	Non-matrisome	Non-matrisome	GO:CC not extracellular matrix	1p22.3	-0.364274451	1.14E-17	6.91E-16
GOLIM4	Non-matrisome	Non-matrisome	GO:CC not extracellular matrix	3q26.2	0.307553333	8.67E-13	1.92E-11
GPATCH11	Non-matrisome	Non-matrisome	GO:CC not extracellular matrix	2p22.2	0.334784654	5.26E-15	1.85E-13
GPATCH8	Non-matrisome	Non-matrisome	GO:CC not extracellular matrix	17q21.31	0.346338524	5.14E-16	2.33E-14
GPC4	Matrisome-associated	ECM-affiliated Proteins	GO:CC not extracellular matrix	Xq26.2	0.311176226	4.53E-13	1.06E-11
GPR35	Non-matrisome	Non-matrisome	GO:CC not extracellular matrix	2q37.3	-0.301201807	2.65E-12	5.31E-11
GPS2	Non-matrisome	Non-matrisome	GO:CC not extracellular matrix	17p13.1	-0.326783671	2.49E-14	7.49E-13
GPSM2	Non-matrisome	Non-matrisome	GO:CC not extracellular matrix	1p13.3	0.301068858	2.71E-12	5.42E-11
GPX2	Non-matrisome	Non-matrisome	GO:CC not extracellular matrix	14q23.3	-0.384107361	1.27E-19	1.11E-17
GRAMD2B	Non-matrisome	Non-matrisome	GO:CC not extracellular matrix	5q23.2	0.410476761	1.97E-22	3.38E-20
GSTA1	Non-matrisome	Non-matrisome	GO:CC not extracellular matrix	6p12.2	-0.309521356	6.10E-13	1.40E-11
GSTP1	Non-matrisome	Non-matrisome	GO:CC extracellular matrix (GO:0005576, GO:0005578 & GO:0031012) & GO:CC not extracellular matrix	11q13.2	-0.452843858	1.67E-27	1.04E-24
GTF2A1	Non-matrisome	Non-matrisome	GO:CC not extracellular matrix	14q31.1	0.308838627	6.89E-13	1.56E-11
GTF2A2	Non-matrisome	Non-matrisome	GO:CC not extracellular matrix	15q22.2	-0.399827174	2.88E-21	3.72E-19
GTF2E2	Non-matrisome	Non-matrisome	GO:CC not extracellular matrix	8p12	-0.422079919	9.45E-24	2.39E-21
GTF2F2	Non-matrisome	Non-matrisome	GO:CC not extracellular matrix	13q14.12-q14.13	-0.331558301	9.89E-15	3.27E-13
GTF2I	Non-matrisome	Non-matrisome	GO:CC not extracellular matrix	7q11.23	0.384472776	1.17E-19	1.04E-17
GTF3A	Non-matrisome	Non-matrisome	GO:CC not extracellular matrix	13q12.2	-0.423381886	6.67E-24	1.83E-21
GTF3C6	Non-matrisome	Non-matrisome	GO:CC not extracellular matrix	6q21	-0.319422961	9.98E-14	2.63E-12
H2AW	Non-matrisome	Non-matrisome	gene not present in GO IDs	1q42.13	-0.300545214	2.97E-12	5.92E-11
H3-3A	Non-matrisome	Non-matrisome	GO:CC extracellular matrix (GO:0005576, GO:0005578 & GO:0031012) & GO:CC not extracellular matrix	1q42.12	-0.372868663	1.69E-18	1.16E-16
H6PD	Non-matrisome	Non-matrisome	GO:CC not extracellular matrix	1p36.22	0.309059196	6.63E-13	1.50E-11
HACD1	Non-matrisome	Non-matrisome	GO:CC not extracellular matrix	10p12.33	-0.323455992	4.68E-14	1.33E-12
HAS3	Non-matrisome	Non-matrisome	GO:CC not extracellular matrix	16q22.1	0.354157965	1.01E-16	5.17E-15
HDDC3	Non-matrisome	Non-matrisome	GO:CC not extracellular matrix	15q26.1	-0.366599199	6.86E-18	4.31E-16
HEBP2	Non-matrisome	Non-matrisome	GO:CC extracellular matrix (GO:0005576, GO:0005578 & GO:0031012) & GO:CC not extracellular matrix	6q24.1	-0.317144709	1.52E-13	3.90E-12
HELZ	Non-matrisome	Non-matrisome	GO:CC not extracellular matrix	17q24.2	0.346021565	5.49E-16	2.47E-14
HERC3	Non-matrisome	Non-matrisome	GO:CC not extracellular matrix	4q22.1	0.353269435	1.22E-16	6.12E-15
HGD	Non-matrisome	Non-matrisome	GO:CC not extracellular matrix	3q13.33	-0.381866408	2.15E-19	1.77E-17
HIGD1A	Non-matrisome	Non-matrisome	GO:CC not extracellular matrix	3p22.1	-0.353189023	1.24E-16	6.21E-15
HIGD2A	Non-matrisome	Non-matrisome	GO:CC not extracellular matrix	5q35.2	-0.355871284	7.01E-17	3.69E-15
HIP1	Non-matrisome	Non-matrisome	GO:CC not extracellular matrix	7q11.23	0.529853961	9.27E-39	6.18E-35
HIPK1	Non-matrisome	Non-matrisome	GO:CC not extracellular matrix	1p13.2	0.411190485	1.64E-22	2.98E-20
HIPK3	Non-matrisome	Non-matrisome	GO:CC not extracellular matrix	11p13	0.353828066	1.08E-16	5.53E-15
HIVEP1	Non-matrisome	Non-matrisome	GO:CC not extracellular matrix	6p24.1	0.342865254	1.04E-15	4.35E-14
HIVEP2	Non-matrisome	Non-matrisome	GO:CC not extracellular matrix	6q24.2	0.422078096	9.46E-24	2.39E-21
HIVEP3	Non-matrisome	Non-matrisome	GO:CC not extracellular matrix	1p34.2	0.340062548	1.84E-15	7.10E-14
HNRNPUL2	Non-matrisome	Non-matrisome	GO:CC not extracellular matrix	11q12.3	0.319458341	9.91E-14	2.62E-12
HOXD1	Non-matrisome	Non-matrisome	GO:CC not extracellular matrix	2q31.1	0.304460674	1.50E-12	3.17E-11
HSBP1	Non-matrisome	Non-matrisome	GO:CC not extracellular matrix	16q23.3	-0.322892274	5.21E-14	1.46E-12
HSBP1L1	Non-matrisome	Non-matrisome	GO:CC not extracellular matrix	18q23	-0.317853743	1.34E-13	3.46E-12
HSD17B10	Non-matrisome	Non-matrisome	GO:CC not extracellular matrix	Xp11.22	-0.33255477	8.14E-15	2.74E-13
HSPBP1	Non-matrisome	Non-matrisome	GO:CC not extracellular matrix	19q13.42	-0.3108254	4.82E-13	1.12E-11
HSPE1	Non-matrisome	Non-matrisome	GO:CC not extracellular matrix	2q33.1	-0.406028817	6.11E-22	9.26E-20
HTATIP2	Non-matrisome	Non-matrisome	GO:CC not extracellular matrix	11p15.1	-0.328020856	1.96E-14	6.06E-13
HUWE1	Non-matrisome	Non-matrisome	GO:CC extracellular matrix (GO:0005576, GO:0005578 & GO:0031012) & GO:CC not extracellular matrix	Xp11.22	0.304438965	1.50E-12	3.18E-11
HYPK	Non-matrisome	Non-matrisome	GO:CC not extracellular matrix	15q15.3	-0.394490354	1.07E-20	1.20E-18
ICAM1	Non-matrisome	Non-matrisome	GO:CC not extracellular matrix	19p13.2	0.394815997	9.87E-21	1.11E-18
ICE1	Non-matrisome	Non-matrisome	GO:CC not extracellular matrix	5p15.32	0.356755298	5.81E-17	3.09E-15
ID1	Non-matrisome	Non-matrisome	GO:CC not extracellular matrix	20q11.21	-0.344103394	8.12E-16	3.51E-14
IDI1	Non-matrisome	Non-matrisome	GO:CC not extracellular matrix	10p15.3	-0.321855165	6.33E-14	1.75E-12
IDS	Non-matrisome	Non-matrisome	GO:CC not extracellular matrix	Xq28	0.387273919	6.04E-20	5.67E-18
IER3IP1	Non-matrisome	Non-matrisome	GO:CC not extracellular matrix	18q21.1	-0.378033544	5.22E-19	3.96E-17
IFFO2	Non-matrisome	Non-matrisome	GO:CC not extracellular matrix	1p36.13	0.341174823	1.47E-15	5.86E-14
IFNAR2	Non-matrisome	Non-matrisome	GO:CC extracellular matrix (GO:0005576, GO:0005578 & GO:0031012) & GO:CC not extracellular matrix	21q22.11	0.340730421	1.61E-15	6.30E-14
IFT43	Non-matrisome	Non-matrisome	GO:CC extracellular matrix (GO:0005576, GO:0005578 & GO:0031012) & GO:CC not extracellular matrix	14q24.3	-0.301180966	2.66E-12	5.33E-11
IGSF3	Non-matrisome	Non-matrisome	GO:CC not extracellular matrix	1p13.1	0.342598486	1.10E-15	4.56E-14
IKZF2	Non-matrisome	Non-matrisome	GO:CC not extracellular matrix	2q34	0.301362111	2.58E-12	5.18E-11
IL1RAP	Non-matrisome	Non-matrisome	GO:CC extracellular matrix (GO:0005576, GO:0005578 & GO:0031012) & GO:CC not extracellular matrix	3q28	0.473913953	2.64E-30	4.39E-27
IL27RA	Non-matrisome	Non-matrisome	GO:CC not extracellular matrix	19p13.12	0.309682608	5.92E-13	1.36E-11
IL6ST	Non-matrisome	Non-matrisome	GO:CC extracellular matrix (GO:0005576, GO:0005578 & GO:0031012) & GO:CC not extracellular matrix	5q11.2	0.358982526	3.60E-17	1.98E-15
ILKAP	Non-matrisome	Non-matrisome	GO:CC not extracellular matrix	2q37.3	-0.312331349	3.67E-13	8.75E-12
INO80C	Non-matrisome	Non-matrisome	GO:CC not extracellular matrix	18q12.2	-0.393403451	1.39E-20	1.52E-18
INSL4	Non-matrisome	Non-matrisome	GO:CC not extracellular matrix	9p24.1	-0.316615474	1.68E-13	4.28E-12
INTS10	Non-matrisome	Non-matrisome	GO:CC not extracellular matrix	8p21.3	-0.410463041	1.98E-22	3.38E-20
IP6K2	Non-matrisome	Non-matrisome	GO:CC not extracellular matrix	3p21.31	-0.305718006	1.20E-12	2.61E-11
IQGAP1	Non-matrisome	Non-matrisome	GO:CC not extracellular matrix	15q26.1	0.362029855	1.87E-17	1.10E-15
ISG20	Non-matrisome	Non-matrisome	GO:CC not extracellular matrix	15q26.1	-0.470010311	9.01E-30	9.01E-27
ITGA2	Non-matrisome	Non-matrisome	GO:CC not extracellular matrix	5q11.2	0.468523206	1.43E-29	1.25E-26
ITGA3	Non-matrisome	Non-matrisome	GO:CC not extracellular matrix	17q21.33	0.312796629	3.38E-13	8.09E-12
ITGB8	Non-matrisome	Non-matrisome	GO:CC not extracellular matrix	7p21.1	0.31641518	1.74E-13	4.42E-12
ITPA	Non-matrisome	Non-matrisome	GO:CC not extracellular matrix	20p13	-0.445058111	1.62E-26	9.23E-24
ITPR3	Non-matrisome	Non-matrisome	GO:CC not extracellular matrix	6p21.31	0.368337094	4.67E-18	3.00E-16
IVL	Non-matrisome	Non-matrisome	GO:CC not extracellular matrix	1q21.3	0.309876253	5.72E-13	1.32E-11
JADE2	Non-matrisome	Non-matrisome	GO:CC not extracellular matrix	5q31.1	0.335655158	4.43E-15	1.58E-13
JAGN1	Non-matrisome	Non-matrisome	GO:CC not extracellular matrix	3p25.3	-0.347386489	4.14E-16	1.89E-14
JAK1	Non-matrisome	Non-matrisome	GO:CC not extracellular matrix	1p31.3	0.322728931	5.37E-14	1.50E-12
JTB	Non-matrisome	Non-matrisome	GO:CC not extracellular matrix	1q21.3	-0.331341031	1.03E-14	3.40E-13
KBTBD2	Non-matrisome	Non-matrisome	GO:CC not extracellular matrix	7p14.3	0.325839218	2.98E-14	8.81E-13
KCNE3	Non-matrisome	Non-matrisome	GO:CC not extracellular matrix	11q13.4	-0.367283658	5.90E-18	3.76E-16
KCNE4	Non-matrisome	Non-matrisome	GO:CC not extracellular matrix	2q36.1	-0.338285229	2.63E-15	9.87E-14
KCNK5	Non-matrisome	Non-matrisome	GO:CC not extracellular matrix	6p21.2	0.407041091	4.73E-22	7.45E-20
KCNQ5	Non-matrisome	Non-matrisome	GO:CC not extracellular matrix	6q13	0.339526589	2.05E-15	7.86E-14
KCNU1	Non-matrisome	Non-matrisome	GO:CC not extracellular matrix	8p11.23	-0.316402862	1.75E-13	4.43E-12
KCTD10	Non-matrisome	Non-matrisome	GO:CC not extracellular matrix	12q24.11	0.307211451	9.21E-13	2.03E-11
KCTD2	Non-matrisome	Non-matrisome	GO:CC not extracellular matrix	17q25.1	0.329430763	1.49E-14	4.75E-13
KDM2A	Non-matrisome	Non-matrisome	GO:CC not extracellular matrix	11q13.2	0.351498282	1.76E-16	8.62E-15
KIAA0319L	Non-matrisome	Non-matrisome	GO:CC not extracellular matrix	1p34.3	0.304377049	1.52E-12	3.20E-11
KIDINS220	Non-matrisome	Non-matrisome	GO:CC not extracellular matrix	2p25.1	0.359897454	2.96E-17	1.67E-15
KIF13A	Non-matrisome	Non-matrisome	GO:CC not extracellular matrix	6p22.3	0.553148331	9.03E-43	1.81E-38
KIF1B	Non-matrisome	Non-matrisome	GO:CC not extracellular matrix	1p36.22	0.368486456	4.52E-18	2.91E-16
KIF2A	Non-matrisome	Non-matrisome	GO:CC not extracellular matrix	5q12.1	0.30331823	1.83E-12	3.80E-11
KIRREL1	Non-matrisome	Non-matrisome	GO:CC not extracellular matrix	1q23.1	0.428192379	1.82E-24	5.51E-22
KLF10	Non-matrisome	Non-matrisome	GO:CC not extracellular matrix	8q22.3	0.305717224	1.20E-12	2.61E-11
KLF11	Non-matrisome	Non-matrisome	GO:CC not extracellular matrix	2p25.1	0.332404374	8.39E-15	2.82E-13
KLHDC10	Non-matrisome	Non-matrisome	GO:CC not extracellular matrix	7q32.2	0.438613147	1.01E-25	4.95E-23
KLHL11	Non-matrisome	Non-matrisome	GO:CC not extracellular matrix	17q21.2	0.30758877	8.61E-13	1.91E-11
KMT2A	Non-matrisome	Non-matrisome	GO:CC not extracellular matrix	11q23.3	0.433264604	4.52E-25	1.71E-22
KMT2C	Non-matrisome	Non-matrisome	GO:CC not extracellular matrix	7q36.1	0.350512233	2.17E-16	1.04E-14
KMT2E	Non-matrisome	Non-matrisome	GO:CC not extracellular matrix	7q22.3	0.32597321	2.90E-14	8.60E-13
KPNA6	Non-matrisome	Non-matrisome	GO:CC not extracellular matrix	1p35.2	0.337047957	3.36E-15	1.23E-13
KRT32	Non-matrisome	Non-matrisome	GO:CC not extracellular matrix	17q21.2	0.341159625	1.48E-15	5.87E-14
KRTCAP2	Non-matrisome	Non-matrisome	GO:CC not extracellular matrix	1q22	-0.32193905	6.23E-14	1.72E-12
LAMTOR4	Non-matrisome	Non-matrisome	GO:CC not extracellular matrix	7q22.1	-0.340860244	1.57E-15	6.17E-14
LAMTOR5	Non-matrisome	Non-matrisome	GO:CC not extracellular matrix	1p13.3	-0.432354452	5.81E-25	2.08E-22
LCOR	Non-matrisome	Non-matrisome	GO:CC not extracellular matrix	10q24.1	0.349963676	2.43E-16	1.16E-14
LEPROTL1	Non-matrisome	Non-matrisome	GO:CC not extracellular matrix	8p12	-0.412123736	1.29E-22	2.39E-20
LIMK1	Non-matrisome	Non-matrisome	GO:CC extracellular matrix (GO:0005576, GO:0005578 & GO:0031012) & GO:CC not extracellular matrix	7q11.23	0.361094694	2.29E-17	1.32E-15
LIN7B	Non-matrisome	Non-matrisome	GO:CC not extracellular matrix	19q13.33	-0.312956411	3.28E-13	7.88E-12
LINC02418	Non-matrisome	Non-matrisome	gene not present in GO IDs	12q24.33	-0.349745966	2.54E-16	1.20E-14
LINC03062	Non-matrisome	Non-matrisome	gene not present in GO IDs		-0.304687339	1.44E-12	3.07E-11
LMBRD2	Non-matrisome	Non-matrisome	GO:CC not extracellular matrix	5p13.2	0.371863431	2.12E-18	1.42E-16
LMO4	Non-matrisome	Non-matrisome	GO:CC not extracellular matrix	1p22.3	-0.342598573	1.10E-15	4.56E-14
LMTK2	Non-matrisome	Non-matrisome	GO:CC not extracellular matrix	7q21.3	0.375751659	8.80E-19	6.31E-17
LNPEP	Non-matrisome	Non-matrisome	GO:CC extracellular matrix (GO:0005576, GO:0005578 & GO:0031012) & GO:CC not extracellular matrix	5q15	0.359550796	3.19E-17	1.78E-15
LRCH3	Non-matrisome	Non-matrisome	GO:CC not extracellular matrix	3q29	0.36093743	2.36E-17	1.36E-15
LRRC37A16P	Non-matrisome	Non-matrisome	gene not present in GO IDs	17q24.2	0.393472436	1.37E-20	1.50E-18
LSM1	Non-matrisome	Non-matrisome	GO:CC not extracellular matrix	8p11.23	-0.437522111	1.38E-25	5.86E-23
LSM4	Non-matrisome	Non-matrisome	GO:CC not extracellular matrix	19p13.11	-0.367076115	6.17E-18	3.92E-16
LSM7	Non-matrisome	Non-matrisome	GO:CC not extracellular matrix	19p13.3	-0.302067672	2.28E-12	4.64E-11
LTBP3	Core matrisome	ECM Glycoproteins	GO:CC extracellular matrix (GO:0005576, GO:0005578 & GO:0031012) & GO:CC not extracellular matrix	11q13.1	0.313513913	2.96E-13	7.18E-12
LTN1	Non-matrisome	Non-matrisome	GO:CC not extracellular matrix	21q21.3	0.319025278	1.07E-13	2.82E-12
LUZP1	Non-matrisome	Non-matrisome	GO:CC not extracellular matrix	1p36.12	0.414379283	7.18E-23	1.44E-20
LYPD6B	Non-matrisome	Non-matrisome	GO:CC extracellular matrix (GO:0005576, GO:0005578 & GO:0031012) & GO:CC not extracellular matrix	2q23.2	-0.338904924	2.32E-15	8.81E-14
LYST	Non-matrisome	Non-matrisome	GO:CC not extracellular matrix	1q42.3	0.40323688	1.23E-21	1.74E-19
MACC1	Non-matrisome	Non-matrisome	GO:CC not extracellular matrix	7p21.1	0.382814686	1.73E-19	1.45E-17
MACF1	Non-matrisome	Non-matrisome	GO:CC not extracellular matrix	1p34.3	0.355370669	7.79E-17	4.07E-15
MAGI3	Non-matrisome	Non-matrisome	GO:CC not extracellular matrix	1p13.2	0.321966144	6.20E-14	1.72E-12
MAIP1	Non-matrisome	Non-matrisome	GO:CC not extracellular matrix	2q33.1	-0.325523387	3.16E-14	9.33E-13
MAML2	Non-matrisome	Non-matrisome	GO:CC not extracellular matrix	11q21	0.507339453	3.62E-35	1.21E-31
MAMLD1	Non-matrisome	Non-matrisome	GO:CC not extracellular matrix	Xq28	0.338879029	2.33E-15	8.83E-14
MAN2A1	Non-matrisome	Non-matrisome	GO:CC not extracellular matrix	5q21.3	0.313392426	3.03E-13	7.31E-12
MANBAL	Non-matrisome	Non-matrisome	GO:CC not extracellular matrix	20q11.23	-0.313915366	2.75E-13	6.73E-12
MANF	Non-matrisome	Non-matrisome	GO:CC extracellular matrix (GO:0005576, GO:0005578 & GO:0031012) & GO:CC not extracellular matrix	3p21.2	-0.365732119	8.30E-18	5.16E-16
MAP2K6	Non-matrisome	Non-matrisome	GO:CC not extracellular matrix	17q24.3	-0.343274573	9.61E-16	4.06E-14
MAP3K1	Non-matrisome	Non-matrisome	GO:CC not extracellular matrix	5q11.2	0.332819374	7.73E-15	2.61E-13
MAP3K13	Non-matrisome	Non-matrisome	GO:CC not extracellular matrix	3q27.2	0.458522214	3.06E-28	2.11E-25
MAP3K3	Non-matrisome	Non-matrisome	GO:CC not extracellular matrix	17q23.3	0.333563657	6.68E-15	2.29E-13
MAP3K9	Non-matrisome	Non-matrisome	GO:CC not extracellular matrix	14q24.2	0.395083807	9.24E-21	1.06E-18
MAPK1	Non-matrisome	Non-matrisome	GO:CC extracellular matrix (GO:0005576, GO:0005578 & GO:0031012) & GO:CC not extracellular matrix	22q11.22	0.303697192	1.71E-12	3.57E-11
MAPKAPK5-AS1	Non-matrisome	Non-matrisome	gene not present in GO IDs	12q24.12	-0.438284986	1.11E-25	5.17E-23
MAPKBP1	Non-matrisome	Non-matrisome	GO:CC not extracellular matrix	15q15.1	0.336128947	4.03E-15	1.46E-13
MCC	Non-matrisome	Non-matrisome	GO:CC not extracellular matrix	5q22.2	0.303324048	1.83E-12	3.80E-11
MCEE	Non-matrisome	Non-matrisome	GO:CC not extracellular matrix	2p13.3	-0.303102003	1.90E-12	3.92E-11
MCRIP2	Non-matrisome	Non-matrisome	GO:CC not extracellular matrix	16p13.3	-0.302518276	2.11E-12	4.31E-11
MCRS1	Non-matrisome	Non-matrisome	GO:CC not extracellular matrix	12q13.12	-0.330407607	1.24E-14	3.99E-13
MDFIC	Non-matrisome	Non-matrisome	GO:CC extracellular matrix (GO:0005576, GO:0005578 & GO:0031012) & GO:CC not extracellular matrix	7q31.1-q31.2	0.311294934	4.43E-13	1.04E-11
MDN1	Non-matrisome	Non-matrisome	GO:CC not extracellular matrix	6q15	0.300167303	3.17E-12	6.29E-11
ME1	Non-matrisome	Non-matrisome	GO:CC not extracellular matrix	6q14.2	-0.329353303	1.52E-14	4.82E-13
MED11	Non-matrisome	Non-matrisome	GO:CC extracellular matrix (GO:0005576, GO:0005578 & GO:0031012) & GO:CC not extracellular matrix	17p13.2	-0.32869229	1.72E-14	5.40E-13
MED13	Non-matrisome	Non-matrisome	GO:CC not extracellular matrix	17q23.2	0.366914162	6.40E-18	4.05E-16
MED27	Non-matrisome	Non-matrisome	GO:CC extracellular matrix (GO:0005576, GO:0005578 & GO:0031012) & GO:CC not extracellular matrix	9q34.13	-0.332023146	9.04E-15	3.02E-13
MED4	Non-matrisome	Non-matrisome	GO:CC extracellular matrix (GO:0005576, GO:0005578 & GO:0031012) & GO:CC not extracellular matrix	13q14.2	-0.377126865	6.43E-19	4.74E-17
MEF2C	Non-matrisome	Non-matrisome	GO:CC not extracellular matrix	5q14.3	0.30328306	1.84E-12	3.82E-11
MEMO1	Non-matrisome	Non-matrisome	GO:CC not extracellular matrix	2p22.3	-0.328957234	1.64E-14	5.15E-13
MET	Non-matrisome	Non-matrisome	GO:CC extracellular matrix (GO:0005576, GO:0005578 & GO:0031012) & GO:CC not extracellular matrix	7q31	0.378999012	4.18E-19	3.23E-17
METTL14	Non-matrisome	Non-matrisome	GO:CC not extracellular matrix	4q26	0.303498853	1.77E-12	3.69E-11
MFF	Non-matrisome	Non-matrisome	GO:CC not extracellular matrix	2q36.3	-0.426422268	2.94E-24	8.29E-22
MFN2	Non-matrisome	Non-matrisome	GO:CC not extracellular matrix	1p36.22	0.333924036	6.23E-15	2.15E-13
MGST3	Non-matrisome	Non-matrisome	GO:CC not extracellular matrix	1q24.1	-0.390297888	2.94E-20	2.94E-18
MICU2	Non-matrisome	Non-matrisome	GO:CC not extracellular matrix	13q12.11	-0.333497834	6.77E-15	2.31E-13
MID2	Non-matrisome	Non-matrisome	GO:CC not extracellular matrix	Xq22.3	0.41046912	1.97E-22	3.38E-20
MIDEAS	Non-matrisome	Non-matrisome	GO:CC not extracellular matrix	14q24.3	0.313932213	2.75E-13	6.73E-12
MIEN1	Non-matrisome	Non-matrisome	GO:CC not extracellular matrix	17q12	-0.463544853	6.66E-29	5.33E-26
MIGA1	Non-matrisome	Non-matrisome	GO:CC not extracellular matrix	1p31.1	0.305619965	1.22E-12	2.64E-11
MINDY2	Non-matrisome	Non-matrisome	GO:CC not extracellular matrix	15q21.3-q22.1	0.335077162	4.96E-15	1.75E-13
MIOS	Non-matrisome	Non-matrisome	GO:CC not extracellular matrix	7p21.3	0.400487198	2.45E-21	3.22E-19
MISP	Non-matrisome	Non-matrisome	GO:CC not extracellular matrix	19p13.3	-0.317623274	1.39E-13	3.60E-12
MITD1	Non-matrisome	Non-matrisome	GO:CC not extracellular matrix	2q11.2	-0.313613256	2.91E-13	7.07E-12
MIX23	Non-matrisome	Non-matrisome	GO:CC not extracellular matrix	3q21.1	-0.309244646	6.41E-13	1.46E-11
MKKS	Non-matrisome	Non-matrisome	GO:CC not extracellular matrix	20p12.2	-0.399497102	3.13E-21	3.99E-19
MMAB	Non-matrisome	Non-matrisome	GO:CC not extracellular matrix	12q24.11	-0.306411496	1.06E-12	2.32E-11
MORC3	Non-matrisome	Non-matrisome	GO:CC not extracellular matrix	21q22.12	0.352784444	1.35E-16	6.68E-15
MPDU1	Non-matrisome	Non-matrisome	GO:CC not extracellular matrix	17p13.1	-0.409199023	2.73E-22	4.59E-20
MPRIP	Non-matrisome	Non-matrisome	GO:CC not extracellular matrix	17p11.2	0.30545176	1.26E-12	2.72E-11
MPV17L2	Non-matrisome	Non-matrisome	GO:CC not extracellular matrix	19p13.11	-0.305297932	1.29E-12	2.78E-11
MPZL3	Non-matrisome	Non-matrisome	GO:CC not extracellular matrix	11q23.3	0.437318234	1.46E-25	6.08E-23
MRM2	Non-matrisome	Non-matrisome	GO:CC not extracellular matrix	7p22.3	0.374547247	1.16E-18	8.12E-17
MRM3	Non-matrisome	Non-matrisome	GO:CC not extracellular matrix	17p13.3	-0.308882654	6.84E-13	1.55E-11
MRPL22	Non-matrisome	Non-matrisome	GO:CC not extracellular matrix	5q33.2	-0.301808025	2.38E-12	4.83E-11
MRPL23	Non-matrisome	Non-matrisome	GO:CC not extracellular matrix	11p15.5	-0.363802312	1.27E-17	7.59E-16
MRPL27	Non-matrisome	Non-matrisome	GO:CC not extracellular matrix	17q21.33	-0.329220093	1.56E-14	4.94E-13
MRPL34	Non-matrisome	Non-matrisome	GO:CC not extracellular matrix	19p13.11	-0.380130775	3.22E-19	2.57E-17
MRPL41	Non-matrisome	Non-matrisome	GO:CC not extracellular matrix	9q34.3	-0.388146991	4.91E-20	4.72E-18
MRPL42	Non-matrisome	Non-matrisome	GO:CC not extracellular matrix	12q22	-0.321805232	6.39E-14	1.76E-12
MRPL43	Non-matrisome	Non-matrisome	GO:CC not extracellular matrix	10q24.31	-0.372306523	1.92E-18	1.31E-16
MRPL44	Non-matrisome	Non-matrisome	GO:CC not extracellular matrix	2q36.1	-0.344203866	7.96E-16	3.44E-14
MRPL46	Non-matrisome	Non-matrisome	GO:CC not extracellular matrix	15q25.3	-0.326083668	2.84E-14	8.45E-13
MRPL48	Non-matrisome	Non-matrisome	GO:CC not extracellular matrix	11q13.4	-0.34551956	6.08E-16	2.69E-14
MRPL50	Non-matrisome	Non-matrisome	GO:CC not extracellular matrix	9q31.1	-0.304532229	1.48E-12	3.14E-11
MRPL52	Non-matrisome	Non-matrisome	GO:CC not extracellular matrix	14q11.2	-0.332582435	8.10E-15	2.73E-13
MRPL53	Non-matrisome	Non-matrisome	GO:CC not extracellular matrix	2p13.1	-0.311895074	3.98E-13	9.43E-12
MRPL57	Non-matrisome	Non-matrisome	GO:CC not extracellular matrix	13q12.11	-0.460534257	1.67E-28	1.19E-25
MRPS11	Non-matrisome	Non-matrisome	GO:CC not extracellular matrix	15q25.3	-0.410822986	1.80E-22	3.22E-20
MRPS12	Non-matrisome	Non-matrisome	GO:CC not extracellular matrix	19q13.2	-0.335250317	4.80E-15	1.70E-13
MRPS15	Non-matrisome	Non-matrisome	GO:CC not extracellular matrix	1p34.3	-0.328300266	1.86E-14	5.76E-13
MRPS16	Non-matrisome	Non-matrisome	GO:CC not extracellular matrix	10q22.2	-0.336402054	3.82E-15	1.39E-13
MRPS18A	Non-matrisome	Non-matrisome	GO:CC not extracellular matrix	6p21.1	-0.308300403	7.59E-13	1.70E-11
MRPS21	Non-matrisome	Non-matrisome	GO:CC not extracellular matrix	1q21.2	-0.306687555	1.01E-12	2.22E-11
MRPS26	Non-matrisome	Non-matrisome	GO:CC not extracellular matrix	20p13	-0.440762395	5.52E-26	2.83E-23
MRPS28	Non-matrisome	Non-matrisome	GO:CC not extracellular matrix	8q21.13	-0.303928877	1.65E-12	3.44E-11
MRPS36	Non-matrisome	Non-matrisome	GO:CC not extracellular matrix	5q13.2	-0.321382764	6.92E-14	1.89E-12
MRTFB	Non-matrisome	Non-matrisome	GO:CC not extracellular matrix	16p13.12	0.438083087	1.18E-25	5.35E-23
MSN	Non-matrisome	Non-matrisome	GO:CC not extracellular matrix	Xq12	0.364452209	1.10E-17	6.69E-16
MSRB1	Non-matrisome	Non-matrisome	GO:CC not extracellular matrix	16p13.3	-0.310199817	5.40E-13	1.25E-11
MSRB2	Non-matrisome	Non-matrisome	GO:CC not extracellular matrix	10p12.2	-0.341810603	1.29E-15	5.22E-14
MTF1	Non-matrisome	Non-matrisome	GO:CC not extracellular matrix	1p34.3	0.327728298	2.07E-14	6.39E-13
MTFP1	Non-matrisome	Non-matrisome	GO:CC not extracellular matrix	22q12.2	-0.316300293	1.78E-13	4.48E-12
MTG1	Non-matrisome	Non-matrisome	GO:CC not extracellular matrix	10q26.3	-0.32739536	2.21E-14	6.72E-13
MTHFS	Non-matrisome	Non-matrisome	GO:CC not extracellular matrix	15q25.1	-0.301528022	2.50E-12	5.05E-11
MTIF3	Non-matrisome	Non-matrisome	GO:CC not extracellular matrix	13q12.2	-0.351252529	1.86E-16	9.05E-15
MTLN	Non-matrisome	Non-matrisome	GO:CC not extracellular matrix	2q13	-0.390097387	3.08E-20	3.07E-18
MTMR3	Non-matrisome	Non-matrisome	GO:CC not extracellular matrix	22q12.2	0.368585799	4.42E-18	2.86E-16
MTMR7	Non-matrisome	Non-matrisome	GO:CC not extracellular matrix	8p22	-0.329072468	1.60E-14	5.05E-13
MTOR	Non-matrisome	Non-matrisome	GO:CC not extracellular matrix	1p36.22	0.359301274	3.37E-17	1.85E-15
MTX3	Non-matrisome	Non-matrisome	GO:CC not extracellular matrix	5q14.1	0.312623473	3.48E-13	8.31E-12
MUC21	Matrisome-associated	ECM-affiliated Proteins	GO:CC not extracellular matrix	6p21.33	0.314705297	2.38E-13	5.92E-12
MXD3	Non-matrisome	Non-matrisome	GO:CC not extracellular matrix	5q35.3	-0.304585461	1.47E-12	3.11E-11
MYDGF	Non-matrisome	Non-matrisome	GO:CC not extracellular matrix	19p13.3	-0.328595552	1.76E-14	5.48E-13
MYH9	Non-matrisome	Non-matrisome	GO:CC not extracellular matrix	22q12.3	0.365006845	9.74E-18	5.99E-16
MYL12B	Non-matrisome	Non-matrisome	GO:CC not extracellular matrix	18p11.31	-0.317035379	1.55E-13	3.97E-12
MYL6B	Non-matrisome	Non-matrisome	GO:CC not extracellular matrix	12q13.2	-0.307309057	9.05E-13	2.00E-11
MYO1B	Non-matrisome	Non-matrisome	GO:CC not extracellular matrix	2q32.3	0.326216878	2.77E-14	8.25E-13
MYO9A	Non-matrisome	Non-matrisome	GO:CC not extracellular matrix	15q23	0.444472387	1.91E-26	1.06E-23
MYOF	Non-matrisome	Non-matrisome	GO:CC not extracellular matrix	10q23.33	0.470895193	6.83E-30	7.80E-27
N4BP1	Non-matrisome	Non-matrisome	GO:CC not extracellular matrix	16q12.1	0.308858078	6.87E-13	1.55E-11
NAA20	Non-matrisome	Non-matrisome	GO:CC not extracellular matrix	20p11.23	-0.342086575	1.22E-15	4.99E-14
NAA38	Non-matrisome	Non-matrisome	GO:CC not extracellular matrix	17p13.1	-0.369191669	3.86E-18	2.51E-16
NANS	Non-matrisome	Non-matrisome	GO:CC extracellular matrix (GO:0005576, GO:0005578 & GO:0031012) & GO:CC not extracellular matrix	9q22.33	-0.326377095	2.69E-14	8.04E-13
NAXD	Non-matrisome	Non-matrisome	GO:CC not extracellular matrix	13q34	-0.343452071	9.27E-16	3.93E-14
NAXE	Non-matrisome	Non-matrisome	GO:CC extracellular matrix (GO:0005576, GO:0005578 & GO:0031012) & GO:CC not extracellular matrix	1q22	-0.345426028	6.20E-16	2.73E-14
NBPF1	Non-matrisome	Non-matrisome	GO:CC not extracellular matrix	1p36.13	0.339043378	2.26E-15	8.58E-14
NBPF10	Non-matrisome	Non-matrisome	GO:CC not extracellular matrix	1q21.1	0.416738149	3.88E-23	8.17E-21
NBPF14	Non-matrisome	Non-matrisome	GO:CC not extracellular matrix	1q21.2	0.357174466	5.31E-17	2.84E-15
NCOA2	Non-matrisome	Non-matrisome	GO:CC not extracellular matrix	8q13.3	0.402370807	1.53E-21	2.08E-19
NDUFA1	Non-matrisome	Non-matrisome	GO:CC not extracellular matrix	Xq24	-0.348772515	3.11E-16	1.46E-14
NDUFA10	Non-matrisome	Non-matrisome	GO:CC not extracellular matrix	2q37.3	-0.308310302	7.57E-13	1.70E-11
NDUFA13	Non-matrisome	Non-matrisome	GO:CC not extracellular matrix	19p13.11	-0.316347186	1.76E-13	4.46E-12
NDUFA2	Non-matrisome	Non-matrisome	GO:CC not extracellular matrix	5q31.3	-0.319273028	1.03E-13	2.70E-12
NDUFA3	Non-matrisome	Non-matrisome	GO:CC not extracellular matrix	19q13.42	-0.385185111	9.89E-20	8.91E-18
NDUFA7	Non-matrisome	Non-matrisome	GO:CC not extracellular matrix	19p13.2	-0.405243713	7.45E-22	1.10E-19
NDUFA8	Non-matrisome	Non-matrisome	GO:CC not extracellular matrix	9q33.2	-0.407867184	3.83E-22	6.24E-20
NDUFA9	Non-matrisome	Non-matrisome	GO:CC not extracellular matrix	12p13.3	-0.378100496	5.14E-19	3.91E-17
NDUFAB1	Non-matrisome	Non-matrisome	GO:CC not extracellular matrix	16p12.2	-0.337052125	3.36E-15	1.23E-13
NDUFAF4	Non-matrisome	Non-matrisome	GO:CC not extracellular matrix	6q16.1	-0.353648405	1.12E-16	5.71E-15
NDUFAF5	Non-matrisome	Non-matrisome	GO:CC not extracellular matrix	20p12.1	-0.472160601	4.59E-30	6.12E-27
NDUFB1	Non-matrisome	Non-matrisome	GO:CC not extracellular matrix	14q31.3	-0.362207787	1.79E-17	1.06E-15
NDUFB11	Non-matrisome	Non-matrisome	GO:CC not extracellular matrix	Xp11.3	-0.344990707	6.78E-16	2.96E-14
NDUFB3	Non-matrisome	Non-matrisome	GO:CC not extracellular matrix	2q33.1	-0.37389292	1.34E-18	9.29E-17
NDUFB4	Non-matrisome	Non-matrisome	GO:CC not extracellular matrix	3q13.33	-0.359538899	3.20E-17	1.78E-15
NDUFB8	Non-matrisome	Non-matrisome	GO:CC not extracellular matrix	10q24.31	-0.420290964	1.52E-23	3.67E-21
NDUFB9	Non-matrisome	Non-matrisome	GO:CC not extracellular matrix	8q24.13	-0.328392351	1.83E-14	5.67E-13
NDUFC1	Non-matrisome	Non-matrisome	GO:CC not extracellular matrix	4q31.1	-0.344016129	8.27E-16	3.54E-14
NDUFC2	Non-matrisome	Non-matrisome	GO:CC not extracellular matrix	11q14.1	-0.31773929	1.36E-13	3.53E-12
NDUFS3	Non-matrisome	Non-matrisome	GO:CC not extracellular matrix	11p11.2	-0.361578296	2.06E-17	1.20E-15
NDUFV2	Non-matrisome	Non-matrisome	GO:CC not extracellular matrix	18p11.22	-0.473163757	3.34E-30	5.14E-27
NECTIN3	Non-matrisome	Non-matrisome	GO:CC not extracellular matrix	3q13.13	0.348370193	3.38E-16	1.57E-14
NEK1	Non-matrisome	Non-matrisome	GO:CC not extracellular matrix	4q33	0.325516614	3.17E-14	9.33E-13
NFATC2	Non-matrisome	Non-matrisome	GO:CC not extracellular matrix	20q13.2	0.334540414	5.52E-15	1.93E-13
NFIC	Non-matrisome	Non-matrisome	GO:CC not extracellular matrix	19p13.3	0.387899762	5.21E-20	4.98E-18
NFKB1	Non-matrisome	Non-matrisome	GO:CC extracellular matrix (GO:0005576, GO:0005578 & GO:0031012) & GO:CC not extracellular matrix	4q24	0.327398139	2.21E-14	6.72E-13
NIBAN1	Non-matrisome	Non-matrisome	GO:CC not extracellular matrix	1q25.3	0.327972835	1.98E-14	6.11E-13
NIN	Non-matrisome	Non-matrisome	GO:CC not extracellular matrix	14q22.1	0.320992339	7.44E-14	2.02E-12
NIPAL3	Non-matrisome	Non-matrisome	GO:CC not extracellular matrix	1p36.11	0.341801485	1.30E-15	5.22E-14
NIPBL	Non-matrisome	Non-matrisome	GO:CC not extracellular matrix	5p13.2	0.324077009	4.16E-14	1.20E-12
NME2	Non-matrisome	Non-matrisome	GO:CC extracellular matrix (GO:0005576, GO:0005578 & GO:0031012) & GO:CC not extracellular matrix	17q21.33	-0.31346372	2.99E-13	7.24E-12
NNMT	Non-matrisome	Non-matrisome	GO:CC not extracellular matrix	11q23.2	-0.300143509	3.18E-12	6.31E-11
NOL9	Non-matrisome	Non-matrisome	GO:CC not extracellular matrix	1p36.31	0.311384812	4.36E-13	1.03E-11
NOP10	Non-matrisome	Non-matrisome	GO:CC not extracellular matrix	15q14	-0.354655982	9.07E-17	4.69E-15
NOP56	Non-matrisome	Non-matrisome	GO:CC not extracellular matrix	20p13	-0.321860375	6.33E-14	1.75E-12
NOSIP	Non-matrisome	Non-matrisome	GO:CC not extracellular matrix	19q13.33	-0.330806021	1.15E-14	3.72E-13
NOTCH2	Non-matrisome	Non-matrisome	GO:CC extracellular matrix (GO:0005576, GO:0005578 & GO:0031012) & GO:CC not extracellular matrix	1p12	0.522984097	1.23E-37	6.17E-34
NPAT	Non-matrisome	Non-matrisome	GO:CC not extracellular matrix	11q22.3	0.333473049	6.80E-15	2.31E-13
NQO1	Non-matrisome	Non-matrisome	GO:CC not extracellular matrix	16q22.1	-0.313056188	3.22E-13	7.74E-12
NRL	Non-matrisome	Non-matrisome	GO:CC not extracellular matrix	14q11.2-q12	-0.319317757	1.02E-13	2.68E-12
NRP1	Non-matrisome	Non-matrisome	GO:CC not extracellular matrix	10p11.22	0.386623847	7.05E-20	6.59E-18
NSMCE3	Non-matrisome	Non-matrisome	GO:CC not extracellular matrix	15q13.1	-0.309591601	6.02E-13	1.38E-11
NSMCE4A	Non-matrisome	Non-matrisome	GO:CC not extracellular matrix	10q26.13	-0.363402421	1.38E-17	8.24E-16
NT5C	Non-matrisome	Non-matrisome	GO:CC not extracellular matrix	17q25	-0.395613954	8.12E-21	9.39E-19
NT5E	Non-matrisome	Non-matrisome	GO:CC not extracellular matrix	6q14.3	0.360652825	2.51E-17	1.44E-15
NTMT1	Non-matrisome	Non-matrisome	GO:CC not extracellular matrix	9q34.11	-0.336277875	3.91E-15	1.42E-13
NTPCR	Non-matrisome	Non-matrisome	GO:CC not extracellular matrix	1q42.2	-0.337654609	2.98E-15	1.11E-13
NUDCD3	Non-matrisome	Non-matrisome	GO:CC not extracellular matrix	7p13	0.468636703	1.38E-29	1.25E-26
NUDT15	Non-matrisome	Non-matrisome	GO:CC not extracellular matrix	13q14.2	-0.327645107	2.11E-14	6.47E-13
NUDT5	Non-matrisome	Non-matrisome	GO:CC not extracellular matrix	10p14	-0.334434038	5.63E-15	1.96E-13
NUFIP2	Non-matrisome	Non-matrisome	GO:CC not extracellular matrix	17q11.2	0.32520747	3.36E-14	9.82E-13
NUTF2	Non-matrisome	Non-matrisome	GO:CC not extracellular matrix	16q22.1	-0.345945755	5.57E-16	2.50E-14
OGDH	Non-matrisome	Non-matrisome	GO:CC not extracellular matrix	7p13	0.38346276	1.48E-19	1.26E-17
ORMDL1	Non-matrisome	Non-matrisome	GO:CC not extracellular matrix	2q32.2	-0.342163166	1.20E-15	4.93E-14
OSMR	Non-matrisome	Non-matrisome	GO:CC not extracellular matrix	5p13.1	0.462960605	7.97E-29	6.13E-26
OTUD4	Non-matrisome	Non-matrisome	GO:CC not extracellular matrix	4q31.21	0.327649362	2.11E-14	6.47E-13
OVCA2	Non-matrisome	Non-matrisome	GO:CC not extracellular matrix	17p13.3	-0.336955908	3.42E-15	1.25E-13
OVOL2	Non-matrisome	Non-matrisome	GO:CC not extracellular matrix	20p11.23	-0.406035339	6.10E-22	9.26E-20
OXSM	Non-matrisome	Non-matrisome	GO:CC not extracellular matrix	3p24.2	-0.345232813	6.45E-16	2.83E-14
PAG1	Non-matrisome	Non-matrisome	GO:CC not extracellular matrix	8q21.13	0.345185833	6.51E-16	2.85E-14
PAH	Non-matrisome	Non-matrisome	GO:CC not extracellular matrix	12q23.2	-0.304921972	1.38E-12	2.95E-11
PAM16	Non-matrisome	Non-matrisome	GO:CC not extracellular matrix	16p13.3	-0.331442285	1.01E-14	3.34E-13
PCCB	Non-matrisome	Non-matrisome	GO:CC not extracellular matrix	3q22.3	-0.306848032	9.83E-13	2.16E-11
PCNX1	Non-matrisome	Non-matrisome	GO:CC not extracellular matrix	14q24.2	0.319855973	9.21E-14	2.45E-12
PDCD5	Non-matrisome	Non-matrisome	GO:CC not extracellular matrix	19q13.11	-0.343143831	9.87E-16	4.13E-14
PDHB	Non-matrisome	Non-matrisome	GO:CC not extracellular matrix	3p14.3	-0.367417303	5.72E-18	3.66E-16
PDPK1	Non-matrisome	Non-matrisome	GO:CC not extracellular matrix	16p13.3	0.379263955	3.93E-19	3.07E-17
PDPR	Non-matrisome	Non-matrisome	GO:CC not extracellular matrix	16q22.1	0.309163575	6.50E-13	1.48E-11
PDRG1	Non-matrisome	Non-matrisome	GO:CC not extracellular matrix	20q11.21	-0.309337512	6.30E-13	1.44E-11
PDSS1	Non-matrisome	Non-matrisome	GO:CC not extracellular matrix	10p12.1	-0.326287217	2.73E-14	8.16E-13
PEMT	Non-matrisome	Non-matrisome	GO:CC not extracellular matrix	17p11.2	-0.339598274	2.02E-15	7.77E-14
PER3	Non-matrisome	Non-matrisome	GO:CC not extracellular matrix	1p36.23	0.373317183	1.53E-18	1.05E-16
PFDN4	Non-matrisome	Non-matrisome	GO:CC not extracellular matrix	20q13.2	-0.314502183	2.47E-13	6.12E-12
PFDN5	Non-matrisome	Non-matrisome	GO:CC not extracellular matrix	12q13.13	-0.315815822	1.94E-13	4.88E-12
PFN1	Non-matrisome	Non-matrisome	GO:CC not extracellular matrix	17p13.2	-0.35984292	2.99E-17	1.67E-15
PHACTR4	Non-matrisome	Non-matrisome	GO:CC not extracellular matrix	1p35.3	0.330790824	1.15E-14	3.73E-13
PHF20	Non-matrisome	Non-matrisome	GO:CC not extracellular matrix	20q11.22-q11.23	0.321276387	7.06E-14	1.93E-12
PHF23	Non-matrisome	Non-matrisome	GO:CC not extracellular matrix	17p13.1	-0.359913433	2.95E-17	1.67E-15
PHLDB1	Non-matrisome	Non-matrisome	GO:CC not extracellular matrix	11q23.3	0.334841483	5.20E-15	1.83E-13
PHPT1	Non-matrisome	Non-matrisome	GO:CC not extracellular matrix	9q34.3	-0.418549422	2.41E-23	5.42E-21
PIGC	Non-matrisome	Non-matrisome	GO:CC not extracellular matrix	1q24.3	-0.371945051	2.08E-18	1.40E-16
PIH1D1	Non-matrisome	Non-matrisome	GO:CC not extracellular matrix	19q13.33	-0.304341272	1.53E-12	3.22E-11
PIM3	Non-matrisome	Non-matrisome	GO:CC not extracellular matrix	22q13.33	-0.377869506	5.42E-19	4.09E-17
PINX1	Non-matrisome	Non-matrisome	GO:CC not extracellular matrix	8p23.1	-0.358630484	3.89E-17	2.11E-15
PKD2	Non-matrisome	Non-matrisome	GO:CC not extracellular matrix	4q22.1	0.302882996	1.98E-12	4.06E-11
PLEKHM1	Non-matrisome	Non-matrisome	GO:CC not extracellular matrix	17q21.31	0.309180248	6.48E-13	1.48E-11
PLPP5	Non-matrisome	Non-matrisome	GO:CC not extracellular matrix	8p11.23	-0.331252717	1.05E-14	3.44E-13
PLS3	Non-matrisome	Non-matrisome	GO:CC not extracellular matrix	Xq23	0.327500087	2.17E-14	6.63E-13
PMPCA	Non-matrisome	Non-matrisome	GO:CC not extracellular matrix	9q34.3	-0.321946953	6.22E-14	1.72E-12
POLR1A	Non-matrisome	Non-matrisome	GO:CC not extracellular matrix	2p11.2	0.305977739	1.15E-12	2.49E-11
POLR1D	Non-matrisome	Non-matrisome	GO:CC not extracellular matrix	13q12.2	-0.388678181	4.33E-20	4.18E-18
POLR1F	Non-matrisome	Non-matrisome	GO:CC not extracellular matrix	7p21.1	0.320824655	7.68E-14	2.08E-12
POLR2H	Non-matrisome	Non-matrisome	GO:CC not extracellular matrix	3q27.1	-0.323859305	4.34E-14	1.24E-12
POM121	Non-matrisome	Non-matrisome	GO:CC not extracellular matrix	7q11.23	0.39331109	1.42E-20	1.54E-18
POM121C	Non-matrisome	Non-matrisome	GO:CC not extracellular matrix	7q11.23	0.462678815	8.68E-29	6.43E-26
POMP	Non-matrisome	Non-matrisome	GO:CC not extracellular matrix	13q12.3	-0.428650017	1.61E-24	5.02E-22
POP5	Non-matrisome	Non-matrisome	GO:CC not extracellular matrix	12q24.31	-0.381663305	2.26E-19	1.85E-17
PPCDC	Non-matrisome	Non-matrisome	GO:CC not extracellular matrix	15q24.2	-0.375409299	9.52E-19	6.77E-17
PPIB	Non-matrisome	Non-matrisome	GO:CC not extracellular matrix	15q22.31	-0.403440689	1.17E-21	1.68E-19
PPL	Non-matrisome	Non-matrisome	GO:CC not extracellular matrix	16p13.3	0.432538722	5.52E-25	2.01E-22
PPP2R3A	Non-matrisome	Non-matrisome	GO:CC not extracellular matrix	3q22.2-q22.3	0.363444277	1.37E-17	8.19E-16
PRDM2	Non-matrisome	Non-matrisome	GO:CC not extracellular matrix	1p36.21	0.331295702	1.04E-14	3.42E-13
PRDX1	Non-matrisome	Non-matrisome	GO:CC not extracellular matrix	1p34.1	-0.315571025	2.03E-13	5.09E-12
PRDX3	Non-matrisome	Non-matrisome	GO:CC not extracellular matrix	10q26.11	-0.311641158	4.16E-13	9.82E-12
PREB	Non-matrisome	Non-matrisome	GO:CC not extracellular matrix	2p23.3	-0.318831629	1.11E-13	2.91E-12
PRKAR2A	Non-matrisome	Non-matrisome	GO:CC not extracellular matrix	3p21.31	0.359451627	3.26E-17	1.81E-15
PRKCA	Non-matrisome	Non-matrisome	GO:CC not extracellular matrix	17q24.2	0.40175429	1.79E-21	2.38E-19
PRKCE	Non-matrisome	Non-matrisome	GO:CC not extracellular matrix	2p21	0.337676232	2.96E-15	1.11E-13
PRKRA	Non-matrisome	Non-matrisome	GO:CC not extracellular matrix	2q31.2	-0.328661115	1.73E-14	5.42E-13
PRMT1	Non-matrisome	Non-matrisome	GO:CC not extracellular matrix	19q13.33	-0.34551825	6.08E-16	2.69E-14
PRR14L	Non-matrisome	Non-matrisome	gene not present in GO IDs	22q12.2	0.304992385	1.36E-12	2.92E-11
PRR34-AS1	Non-matrisome	Non-matrisome	gene not present in GO IDs	22q13.31	-0.325459561	3.20E-14	9.42E-13
PSENEN	Non-matrisome	Non-matrisome	GO:CC not extracellular matrix	19q13.12	-0.328566635	1.77E-14	5.49E-13
PSMA4	Non-matrisome	Non-matrisome	GO:CC not extracellular matrix	15q25.1	-0.36758794	5.51E-18	3.53E-16
PSMB6	Non-matrisome	Non-matrisome	GO:CC not extracellular matrix	17p13.2	-0.430775384	8.98E-25	3.04E-22
PSMD14	Non-matrisome	Non-matrisome	GO:CC extracellular matrix (GO:0005576, GO:0005578 & GO:0031012) & GO:CC not extracellular matrix	2q24.2	-0.30318832	1.87E-12	3.87E-11
PSMD9	Non-matrisome	Non-matrisome	GO:CC not extracellular matrix	12q24.31	-0.308804152	6.93E-13	1.56E-11
PSMG2	Non-matrisome	Non-matrisome	GO:CC not extracellular matrix	18p11.21	-0.391053121	2.45E-20	2.51E-18
PSTK	Non-matrisome	Non-matrisome	GO:CC not extracellular matrix	10q26.13	-0.311825219	4.03E-13	9.51E-12
PTDSS2	Non-matrisome	Non-matrisome	GO:CC not extracellular matrix	11p15.5	-0.30139893	2.56E-12	5.15E-11
PTGES2	Non-matrisome	Non-matrisome	GO:CC extracellular matrix (GO:0005576, GO:0005578 & GO:0031012) & GO:CC not extracellular matrix	9q34.11	-0.332890581	7.63E-15	2.58E-13
PTOV1	Non-matrisome	Non-matrisome	GO:CC not extracellular matrix	19q13.33	-0.325161966	3.39E-14	9.89E-13
PTPN12	Non-matrisome	Non-matrisome	GO:CC not extracellular matrix	7q11.23	0.349894639	2.46E-16	1.17E-14
PTPN13	Non-matrisome	Non-matrisome	GO:CC not extracellular matrix	4q21.3	0.34762321	3.95E-16	1.81E-14
PTPN14	Non-matrisome	Non-matrisome	GO:CC not extracellular matrix	1q32.3-q41	0.384064984	1.29E-19	1.11E-17
PTPN21	Non-matrisome	Non-matrisome	GO:CC not extracellular matrix	14q31.3	0.30186426	2.36E-12	4.80E-11
PTPRF	Non-matrisome	Non-matrisome	GO:CC not extracellular matrix	1p34.2	0.416629949	3.99E-23	8.32E-21
PTPRG	Non-matrisome	Non-matrisome	GO:CC not extracellular matrix	3p14.2	0.39294498	1.55E-20	1.66E-18
PTRHD1	Non-matrisome	Non-matrisome	GO:CC not extracellular matrix	2p23.3	-0.341477411	1.38E-15	5.53E-14
PTS	Non-matrisome	Non-matrisome	GO:CC not extracellular matrix	11q23.1	-0.394278468	1.12E-20	1.25E-18
PURB	Non-matrisome	Non-matrisome	GO:CC not extracellular matrix	7p13	0.47080766	7.02E-30	7.80E-27
PYM1	Non-matrisome	Non-matrisome	GO:CC not extracellular matrix	12q13.2	-0.398646573	3.86E-21	4.80E-19
R3HCC1	Non-matrisome	Non-matrisome	GO:CC not extracellular matrix	8p21.3	-0.390346605	2.90E-20	2.92E-18
RAB11FIP5	Non-matrisome	Non-matrisome	GO:CC not extracellular matrix	2p13.2	0.357028838	5.48E-17	2.92E-15
RAB26	Non-matrisome	Non-matrisome	GO:CC not extracellular matrix	16p13.3	-0.301456591	2.54E-12	5.11E-11
RAB38	Non-matrisome	Non-matrisome	GO:CC not extracellular matrix	11q14.2	0.353103487	1.26E-16	6.29E-15
RAB4B	Non-matrisome	Non-matrisome	GO:CC not extracellular matrix	19q13.2	-0.349044145	2.94E-16	1.38E-14
RAB5IF	Non-matrisome	Non-matrisome	GO:CC not extracellular matrix	20q11.23	-0.331271127	1.05E-14	3.43E-13
RABAC1	Non-matrisome	Non-matrisome	GO:CC not extracellular matrix	19q13.2	-0.398835829	3.68E-21	4.61E-19
RAI14	Non-matrisome	Non-matrisome	GO:CC not extracellular matrix	5p13.2	0.350687733	2.09E-16	1.01E-14
RANGRF	Non-matrisome	Non-matrisome	GO:CC not extracellular matrix	17p13.1	-0.416930843	3.69E-23	7.85E-21
RAPGEF2	Non-matrisome	Non-matrisome	GO:CC not extracellular matrix	4q32.1	0.347216373	4.29E-16	1.95E-14
RAPGEF5	Non-matrisome	Non-matrisome	GO:CC not extracellular matrix	7p15.3	0.399742247	2.95E-21	3.78E-19
RAPGEF6	Non-matrisome	Non-matrisome	GO:CC not extracellular matrix	5q31.1	0.391717694	2.09E-20	2.19E-18
RASA1	Non-matrisome	Non-matrisome	GO:CC not extracellular matrix	5q14.3	0.404814297	8.30E-22	1.21E-19
RASA2	Non-matrisome	Non-matrisome	GO:CC not extracellular matrix	3q23	0.375088336	1.02E-18	7.26E-17
RASAL2	Non-matrisome	Non-matrisome	GO:CC not extracellular matrix	1q25.2	0.340031894	1.85E-15	7.13E-14
RASD1	Non-matrisome	Non-matrisome	GO:CC not extracellular matrix	17p11.2	-0.322807259	5.29E-14	1.48E-12
RASSF8	Non-matrisome	Non-matrisome	GO:CC extracellular matrix (GO:0005576, GO:0005578 & GO:0031012) & GO:CC not extracellular matrix	12p12.1	0.428472172	1.69E-24	5.19E-22
RBAK	Non-matrisome	Non-matrisome	GO:CC not extracellular matrix	7p22.1	0.470273344	8.30E-30	8.73E-27
RBFOX2	Non-matrisome	Non-matrisome	GO:CC not extracellular matrix	22q12.3	0.400281686	2.58E-21	3.37E-19
RBIS	Non-matrisome	Non-matrisome	GO:CC not extracellular matrix	8q21.2	-0.345882276	5.64E-16	2.53E-14
RBM41	Non-matrisome	Non-matrisome	GO:CC not extracellular matrix	Xq22.3	0.318706321	1.14E-13	2.97E-12
RBM43	Non-matrisome	Non-matrisome	GO:CC not extracellular matrix	2q23.3	0.317266543	1.49E-13	3.82E-12
RBMS3	Non-matrisome	Non-matrisome	GO:CC not extracellular matrix	3p24.1	0.379273594	3.92E-19	3.07E-17
RBX1	Non-matrisome	Non-matrisome	GO:CC not extracellular matrix	22q13.2	-0.303679998	1.72E-12	3.58E-11
RDH12	Non-matrisome	Non-matrisome	GO:CC not extracellular matrix	14q24.1	-0.313996894	2.71E-13	6.67E-12
REL	Non-matrisome	Non-matrisome	GO:CC not extracellular matrix	2p16.1	0.36438491	1.12E-17	6.76E-16
REST	Non-matrisome	Non-matrisome	GO:CC not extracellular matrix	4q12	0.351982318	1.59E-16	7.83E-15
REV3L	Non-matrisome	Non-matrisome	GO:CC not extracellular matrix	6q21	0.320147316	8.72E-14	2.33E-12
REX1BD	Non-matrisome	Non-matrisome	GO:CC not extracellular matrix	19p13.11	-0.328572801	1.76E-14	5.49E-13
RFK	Non-matrisome	Non-matrisome	GO:CC not extracellular matrix	9q21.13	-0.410240387	2.09E-22	3.55E-20
RGMB	Non-matrisome	Non-matrisome	GO:CC not extracellular matrix	5q15	0.310850843	4.80E-13	1.12E-11
RIF1	Non-matrisome	Non-matrisome	GO:CC not extracellular matrix	2q23.3	0.312211599	3.75E-13	8.93E-12
RIMBP3	Non-matrisome	Non-matrisome	GO:CC not extracellular matrix	22q11.21	0.345551075	6.04E-16	2.69E-14
RLF	Non-matrisome	Non-matrisome	GO:CC not extracellular matrix	1p34.2	0.315240692	2.16E-13	5.39E-12
RNASEK	Non-matrisome	Non-matrisome	GO:CC extracellular matrix (GO:0005576, GO:0005578 & GO:0031012) & GO:CC not extracellular matrix	17p13.1	-0.414813292	6.42E-23	1.30E-20
RNF167	Non-matrisome	Non-matrisome	GO:CC not extracellular matrix	17p13.2	-0.345823139	5.71E-16	2.55E-14
RNF168	Non-matrisome	Non-matrisome	GO:CC not extracellular matrix	3q29	0.352558368	1.41E-16	6.99E-15
RNF169	Non-matrisome	Non-matrisome	GO:CC not extracellular matrix	11q13.4	0.324865674	3.59E-14	1.04E-12
RNF186	Non-matrisome	Non-matrisome	GO:CC not extracellular matrix	1p36.13	-0.31985096	9.22E-14	2.45E-12
RNF213	Non-matrisome	Non-matrisome	GO:CC not extracellular matrix	17q25.3	0.351031179	1.94E-16	9.46E-15
RNF216	Non-matrisome	Non-matrisome	GO:CC not extracellular matrix	7p22.1	0.388813388	4.19E-20	4.09E-18
RNF25	Non-matrisome	Non-matrisome	GO:CC not extracellular matrix	2q35	-0.323552245	4.60E-14	1.31E-12
ROR1	Non-matrisome	Non-matrisome	GO:CC not extracellular matrix	1p31.3	0.382807218	1.73E-19	1.45E-17
ROS1	Non-matrisome	Non-matrisome	GO:CC not extracellular matrix	6q22.1	0.301696438	2.43E-12	4.92E-11
RPAIN	Non-matrisome	Non-matrisome	GO:CC not extracellular matrix	17p13.2	-0.355881792	6.99E-17	3.69E-15
RPL18	Non-matrisome	Non-matrisome	GO:CC not extracellular matrix	19q13.33	-0.305643585	1.22E-12	2.64E-11
RPL22L1	Non-matrisome	Non-matrisome	GO:CC not extracellular matrix	3q26.2	-0.348445221	3.33E-16	1.55E-14
RPL37A	Non-matrisome	Non-matrisome	GO:CC not extracellular matrix	2q35	-0.301608992	2.47E-12	4.99E-11
RPLP1	Non-matrisome	Non-matrisome	GO:CC not extracellular matrix	15q23	-0.336642596	3.64E-15	1.33E-13
RPP21	Non-matrisome	Non-matrisome	GO:CC not extracellular matrix	6p22.1	-0.323943191	4.27E-14	1.22E-12
RPP25L	Non-matrisome	Non-matrisome	GO:CC not extracellular matrix	9p13.3	-0.371625225	2.24E-18	1.49E-16
RPP38	Non-matrisome	Non-matrisome	GO:CC not extracellular matrix	10p13	-0.344588784	7.36E-16	3.21E-14
RPS16	Non-matrisome	Non-matrisome	GO:CC not extracellular matrix	19q13.2	-0.36518469	9.36E-18	5.78E-16
RPS19	Non-matrisome	Non-matrisome	GO:CC not extracellular matrix	19q13.2	-0.32398661	4.24E-14	1.22E-12
RPS19BP1	Non-matrisome	Non-matrisome	GO:CC not extracellular matrix	22q13.1	-0.346923641	4.56E-16	2.07E-14
RPS27L	Non-matrisome	Non-matrisome	GO:CC not extracellular matrix	15q22.2	-0.337129758	3.31E-15	1.22E-13
RPS6KA3	Non-matrisome	Non-matrisome	GO:CC not extracellular matrix	Xp22.12	0.327579291	2.14E-14	6.54E-13
RPS7	Non-matrisome	Non-matrisome	GO:CC not extracellular matrix	2p25.3	-0.311199152	4.51E-13	1.06E-11
RPS9	Non-matrisome	Non-matrisome	GO:CC not extracellular matrix	19q13.42	-0.319487258	9.86E-14	2.61E-12
RPSAP9	Non-matrisome	Non-matrisome	gene not present in GO IDs	9q21.13	-0.379322571	3.88E-19	3.06E-17
RSC1A1	Non-matrisome	Non-matrisome	GO:CC not extracellular matrix	1p36.21	0.317236236	1.50E-13	3.84E-12
RSF1	Non-matrisome	Non-matrisome	GO:CC not extracellular matrix	11q14.1	0.396316997	6.84E-21	8.10E-19
RUNX1	Non-matrisome	Non-matrisome	GO:CC not extracellular matrix	21q22.12	0.412750882	1.10E-22	2.11E-20
S100P	Matrisome-associated	Secreted Factors	GO:CC extracellular matrix (GO:0005576, GO:0005578 & GO:0031012) & GO:CC not extracellular matrix	4p16.1	-0.412251041	1.25E-22	2.35E-20
SALL2	Non-matrisome	Non-matrisome	GO:CC not extracellular matrix	14q11.2	0.335744948	4.35E-15	1.56E-13
SAMD4A	Non-matrisome	Non-matrisome	GO:CC not extracellular matrix	14q22.2	0.403035328	1.30E-21	1.82E-19
SAP18	Non-matrisome	Non-matrisome	GO:CC not extracellular matrix	13q12.11	-0.39621062	7.02E-21	8.24E-19
SARNP	Non-matrisome	Non-matrisome	GO:CC not extracellular matrix	12q13.2	-0.412191123	1.27E-22	2.37E-20
SAT2	Non-matrisome	Non-matrisome	GO:CC not extracellular matrix	17p13.1	-0.402379612	1.53E-21	2.08E-19
SCAND1	Non-matrisome	Non-matrisome	GO:CC not extracellular matrix	20q11.23	-0.330772067	1.15E-14	3.74E-13
SCO2	Non-matrisome	Non-matrisome	GO:CC not extracellular matrix	22q13.33	-0.309112775	6.56E-13	1.49E-11
SCRN1	Non-matrisome	Non-matrisome	GO:CC not extracellular matrix	7p14.3	0.348343968	3.40E-16	1.57E-14
SDC3	Matrisome-associated	ECM-affiliated Proteins	GO:CC not extracellular matrix	1p35.2	0.320148966	8.72E-14	2.33E-12
SDCBP2	Non-matrisome	Non-matrisome	GO:CC not extracellular matrix	20p13	-0.306298172	1.08E-12	2.36E-11
SDF2L1	Non-matrisome	Non-matrisome	GO:CC not extracellular matrix	22q11.21	-0.364741989	1.03E-17	6.33E-16
SDHAF1	Non-matrisome	Non-matrisome	GO:CC not extracellular matrix	19q13.12	-0.302480675	2.12E-12	4.34E-11
SEC11C	Non-matrisome	Non-matrisome	GO:CC not extracellular matrix	18q21.32	-0.361344267	2.16E-17	1.26E-15
SEC13	Non-matrisome	Non-matrisome	GO:CC not extracellular matrix	3p25.3	-0.308626567	7.16E-13	1.61E-11
SEC61B	Non-matrisome	Non-matrisome	GO:CC not extracellular matrix	9q22.33	-0.471200961	6.20E-30	7.75E-27
SELENOK	Non-matrisome	Non-matrisome	GO:CC not extracellular matrix	3p21.1	-0.369474588	3.62E-18	2.36E-16
SELENON	Non-matrisome	Non-matrisome	GO:CC not extracellular matrix	1p36.11	0.334694639	5.35E-15	1.87E-13
SELENOS	Non-matrisome	Non-matrisome	GO:CC not extracellular matrix	15q26.3	-0.430077725	1.09E-24	3.53E-22
SENP3	Non-matrisome	Non-matrisome	GO:CC not extracellular matrix	17p13	-0.303272466	1.85E-12	3.82E-11
SEPTIN11	Non-matrisome	Non-matrisome	GO:CC not extracellular matrix	4q21.1	0.317400534	1.45E-13	3.74E-12
SEPTIN7	Non-matrisome	Non-matrisome	GO:CC not extracellular matrix	7p14.2	0.317283563	1.48E-13	3.82E-12
SERF2	Non-matrisome	Non-matrisome	GO:CC not extracellular matrix	15q15.3	-0.45371832	1.29E-27	8.30E-25
SERP1	Non-matrisome	Non-matrisome	GO:CC not extracellular matrix	3q25.1	-0.300259438	3.12E-12	6.20E-11
SERPINF2	Matrisome-associated	ECM Regulators	GO:CC extracellular matrix (GO:0005576, GO:0005578 & GO:0031012) & GO:CC not extracellular matrix	17p13.3	-0.30401138	1.62E-12	3.39E-11
SERTAD2	Non-matrisome	Non-matrisome	GO:CC not extracellular matrix	2p14	0.397664988	4.92E-21	5.96E-19
SERTAD4	Non-matrisome	Non-matrisome	GO:CC not extracellular matrix	1q32.2	0.382240129	1.97E-19	1.63E-17
SESN3	Non-matrisome	Non-matrisome	GO:CC not extracellular matrix	11q21	0.311213567	4.50E-13	1.05E-11
SETD7	Non-matrisome	Non-matrisome	GO:CC not extracellular matrix	4q31.1	0.362559222	1.66E-17	9.87E-16
SF3B5	Non-matrisome	Non-matrisome	GO:CC not extracellular matrix	6q24.2	-0.358744763	3.79E-17	2.08E-15
SFXN4	Non-matrisome	Non-matrisome	GO:CC not extracellular matrix	10q26.11	-0.364236156	1.15E-17	6.95E-16
SGMS2	Non-matrisome	Non-matrisome	GO:CC not extracellular matrix	4q25	0.352547722	1.41E-16	6.99E-15
SH3RF1	Non-matrisome	Non-matrisome	GO:CC not extracellular matrix	4q32.3-q33	0.347433042	4.10E-16	1.88E-14
SHROOM2	Non-matrisome	Non-matrisome	GO:CC not extracellular matrix	Xp22.2	0.326419037	2.67E-14	7.98E-13
SHROOM4	Non-matrisome	Non-matrisome	GO:CC not extracellular matrix	Xp11.22	0.326698049	2.53E-14	7.60E-13
SIPA1L1	Non-matrisome	Non-matrisome	GO:CC not extracellular matrix	14q24.2	0.33180744	9.42E-15	3.13E-13
SKI	Non-matrisome	Non-matrisome	GO:CC not extracellular matrix	1p36.33-p36.32	0.418408049	2.50E-23	5.56E-21
SLC25A11	Non-matrisome	Non-matrisome	GO:CC not extracellular matrix	17p13.2	-0.418062607	2.74E-23	6.02E-21
SLC25A20	Non-matrisome	Non-matrisome	GO:CC not extracellular matrix	3p21.31	-0.349914699	2.45E-16	1.17E-14
SLC35D1	Non-matrisome	Non-matrisome	GO:CC not extracellular matrix	1p31.3	0.316325042	1.77E-13	4.47E-12
SLC35E1	Non-matrisome	Non-matrisome	GO:CC not extracellular matrix	19p13.11	0.419327927	1.96E-23	4.57E-21
SLC41A1	Non-matrisome	Non-matrisome	GO:CC not extracellular matrix	1q32.1	0.313921358	2.75E-13	6.73E-12
SLC5A3	Non-matrisome	Non-matrisome	GO:CC not extracellular matrix	21q22.11	0.36069819	2.49E-17	1.43E-15
SLC7A11	Non-matrisome	Non-matrisome	GO:CC not extracellular matrix	4q28.3	-0.322996306	5.11E-14	1.44E-12
SLC9A1	Non-matrisome	Non-matrisome	GO:CC not extracellular matrix	1p36.11	0.303062838	1.92E-12	3.94E-11
SLC9A6	Non-matrisome	Non-matrisome	GO:CC not extracellular matrix	Xq26.3	0.406806194	5.02E-22	7.78E-20
SLC9A7	Non-matrisome	Non-matrisome	GO:CC not extracellular matrix	Xp11.3	0.415302191	5.65E-23	1.15E-20
SLFN5	Non-matrisome	Non-matrisome	GO:CC not extracellular matrix	17q12	0.469637428	1.01E-29	9.64E-27
SLIRP	Non-matrisome	Non-matrisome	GO:CC not extracellular matrix	14q24.3	-0.344055199	8.20E-16	3.52E-14
SMARCA4	Non-matrisome	Non-matrisome	GO:CC not extracellular matrix	19p13.2	0.30253764	2.10E-12	4.30E-11
SMDT1	Non-matrisome	Non-matrisome	GO:CC not extracellular matrix	22q13.2	-0.342484953	1.13E-15	4.65E-14
SMIM11	Non-matrisome	Non-matrisome	GO:CC not extracellular matrix	21q22.11-q22.12	-0.343141233	9.88E-16	4.13E-14
SMIM20	Non-matrisome	Non-matrisome	GO:CC extracellular matrix (GO:0005576, GO:0005578 & GO:0031012) & GO:CC not extracellular matrix	4p15.2	-0.325342503	3.27E-14	9.60E-13
SMIM26	Non-matrisome	Non-matrisome	GO:CC not extracellular matrix	20p11.23	-0.472662439	3.92E-30	5.59E-27
SMUG1	Non-matrisome	Non-matrisome	GO:CC not extracellular matrix	12q13.13	-0.350459001	2.19E-16	1.05E-14
SMURF2	Non-matrisome	Non-matrisome	GO:CC not extracellular matrix	17q23.3-q24.1	0.483367689	1.26E-31	2.29E-28
SNHG6	Non-matrisome	Non-matrisome	gene not present in GO IDs	8q13.1	-0.325591642	3.12E-14	9.23E-13
SNRPB	Non-matrisome	Non-matrisome	GO:CC not extracellular matrix	20p13	-0.398860838	3.66E-21	4.61E-19
SNRPD1	Non-matrisome	Non-matrisome	GO:CC not extracellular matrix	18q11.2	-0.318220374	1.25E-13	3.24E-12
SNRPE	Non-matrisome	Non-matrisome	GO:CC not extracellular matrix	1q32.1	-0.32522805	3.35E-14	9.80E-13
SNRPF	Non-matrisome	Non-matrisome	GO:CC not extracellular matrix	12q23.1	-0.325363171	3.26E-14	9.58E-13
SNRPG	Non-matrisome	Non-matrisome	GO:CC extracellular matrix (GO:0005576, GO:0005578 & GO:0031012) & GO:CC not extracellular matrix	2p13.3	-0.334076177	6.04E-15	2.10E-13
SNUPN	Non-matrisome	Non-matrisome	GO:CC not extracellular matrix	15q24.2	-0.313995779	2.71E-13	6.67E-12
SNX13	Non-matrisome	Non-matrisome	GO:CC not extracellular matrix	7p21.1	0.416099106	4.59E-23	9.46E-21
SNX18	Non-matrisome	Non-matrisome	GO:CC not extracellular matrix	5q11.2	0.334150684	5.96E-15	2.07E-13
SNX22	Non-matrisome	Non-matrisome	GO:CC not extracellular matrix	15q22.31	-0.390583413	2.74E-20	2.77E-18
SNX25	Non-matrisome	Non-matrisome	GO:CC not extracellular matrix	4q35.1	0.311859557	4.00E-13	9.47E-12
SNX29	Non-matrisome	Non-matrisome	GO:CC not extracellular matrix	16p13.13-p13.12	0.352793822	1.34E-16	6.68E-15
SON	Non-matrisome	Non-matrisome	GO:CC not extracellular matrix	21q22.11	0.433289526	4.49E-25	1.71E-22
SOWAHB	Non-matrisome	Non-matrisome	GO:CC not extracellular matrix	4q21.1	0.407355185	4.37E-22	6.99E-20
SP4	Non-matrisome	Non-matrisome	GO:CC not extracellular matrix	7p15.3	0.384111789	1.27E-19	1.11E-17
SPAG7	Non-matrisome	Non-matrisome	GO:CC not extracellular matrix	17p13.2	-0.386275713	7.65E-20	7.08E-18
SPAG9	Non-matrisome	Non-matrisome	GO:CC not extracellular matrix	17q21.33	0.371622794	2.24E-18	1.49E-16
SPCS1	Non-matrisome	Non-matrisome	GO:CC not extracellular matrix	3p21.1	-0.341121193	1.49E-15	5.90E-14
SPECC1L	Non-matrisome	Non-matrisome	GO:CC not extracellular matrix	22q11.23	0.376520734	7.38E-19	5.35E-17
SPEN	Non-matrisome	Non-matrisome	GO:CC not extracellular matrix	1p36.21-p36.13	0.412827213	1.07E-22	2.11E-20
SPINK4	Non-matrisome	Non-matrisome	GO:CC extracellular matrix (GO:0005576, GO:0005578 & GO:0031012) & GO:CC not extracellular matrix	9p13.3	-0.372534145	1.82E-18	1.25E-16
SPRED1	Non-matrisome	Non-matrisome	GO:CC not extracellular matrix	15q14	0.384104929	1.28E-19	1.11E-17
SPRED2	Non-matrisome	Non-matrisome	GO:CC not extracellular matrix	2p14	0.432111478	6.21E-25	2.18E-22
SPRY2	Non-matrisome	Non-matrisome	GO:CC not extracellular matrix	13q31.1	0.303812513	1.68E-12	3.51E-11
SPRY4	Non-matrisome	Non-matrisome	GO:CC not extracellular matrix	5q31.3	0.308373521	7.49E-13	1.68E-11
SPRYD4	Non-matrisome	Non-matrisome	GO:CC not extracellular matrix	12q13.3	-0.320539825	8.10E-14	2.18E-12
SPTAN1	Non-matrisome	Non-matrisome	GO:CC extracellular matrix (GO:0005576, GO:0005578 & GO:0031012) & GO:CC not extracellular matrix	9q34.11	0.35536823	7.80E-17	4.07E-15
SPTB	Non-matrisome	Non-matrisome	GO:CC not extracellular matrix	14q23.3	0.374417736	1.19E-18	8.34E-17
SPTLC2	Non-matrisome	Non-matrisome	GO:CC not extracellular matrix	14q24.3	0.35026761	2.28E-16	1.09E-14
SRGAP2	Non-matrisome	Non-matrisome	GO:CC not extracellular matrix	1q32.1	0.331771489	9.49E-15	3.15E-13
SRP14	Non-matrisome	Non-matrisome	GO:CC extracellular matrix (GO:0005576, GO:0005578 & GO:0031012) & GO:CC not extracellular matrix	15q22	-0.380799872	2.76E-19	2.22E-17
SRP9	Non-matrisome	Non-matrisome	GO:CC not extracellular matrix	1q42.12	-0.320332542	8.42E-14	2.26E-12
SRRM1	Non-matrisome	Non-matrisome	GO:CC not extracellular matrix	1p36.11	0.322856844	5.24E-14	1.47E-12
SS18L2	Non-matrisome	Non-matrisome	GO:CC not extracellular matrix	3p22.1	-0.421090137	1.23E-23	3.00E-21
SSH1	Non-matrisome	Non-matrisome	GO:CC not extracellular matrix	12q24.11	0.358702733	3.83E-17	2.09E-15
SSNA1	Non-matrisome	Non-matrisome	GO:CC not extracellular matrix	9q34.3	-0.39107292	2.44E-20	2.51E-18
SSR4	Non-matrisome	Non-matrisome	GO:CC not extracellular matrix	Xq28	-0.3647208	1.04E-17	6.34E-16
STAC	Non-matrisome	Non-matrisome	GO:CC not extracellular matrix	3p22.3-p22.2	0.306451839	1.05E-12	2.31E-11
STARD10	Non-matrisome	Non-matrisome	GO:CC not extracellular matrix	11q13.4	-0.37558097	9.15E-19	6.54E-17
STEAP3	Non-matrisome	Non-matrisome	GO:CC not extracellular matrix	2q14.2	0.305176135	1.32E-12	2.84E-11
STK17A	Non-matrisome	Non-matrisome	GO:CC not extracellular matrix	7p13	0.379515352	3.71E-19	2.95E-17
STK39	Non-matrisome	Non-matrisome	GO:CC not extracellular matrix	2q24.3	0.350540716	2.15E-16	1.04E-14
STRN	Non-matrisome	Non-matrisome	GO:CC not extracellular matrix	2p22.2	0.4173904	3.27E-23	7.03E-21
SUMO1	Non-matrisome	Non-matrisome	GO:CC not extracellular matrix	2q33.1	-0.334541116	5.52E-15	1.93E-13
SUN1	Non-matrisome	Non-matrisome	GO:CC not extracellular matrix	7p22.3	0.425714709	3.56E-24	9.90E-22
SVBP	Non-matrisome	Non-matrisome	GO:CC extracellular matrix (GO:0005576, GO:0005578 & GO:0031012) & GO:CC not extracellular matrix	1p34.2	-0.314204855	2.61E-13	6.44E-12
SVIL	Non-matrisome	Non-matrisome	GO:CC not extracellular matrix	10p11.23	0.377590842	5.78E-19	4.35E-17
SYNJ1	Non-matrisome	Non-matrisome	GO:CC not extracellular matrix	21q22.11	0.491726232	7.88E-33	1.97E-29
SYNRG	Non-matrisome	Non-matrisome	GO:CC not extracellular matrix	17q12	0.345857527	5.67E-16	2.53E-14
SYT12	Non-matrisome	Non-matrisome	GO:CC not extracellular matrix	11q13.2	0.373022106	1.63E-18	1.12E-16
SYT16	Non-matrisome	Non-matrisome	GO:CC not extracellular matrix	14q23.2	0.308078332	7.89E-13	1.76E-11
TAB3	Non-matrisome	Non-matrisome	GO:CC not extracellular matrix	Xp21.2	0.375839922	8.63E-19	6.21E-17
TAF1	Non-matrisome	Non-matrisome	GO:CC not extracellular matrix	Xq13.1	0.377074675	6.51E-19	4.75E-17
TALDO1	Non-matrisome	Non-matrisome	GO:CC not extracellular matrix	11p15.5	-0.379032539	4.15E-19	3.22E-17
TANC2	Non-matrisome	Non-matrisome	GO:CC not extracellular matrix	17q23.2-q23.3	0.305411814	1.27E-12	2.73E-11
TAOK1	Non-matrisome	Non-matrisome	GO:CC not extracellular matrix	17q11.2	0.304685238	1.44E-12	3.07E-11
TARBP2	Non-matrisome	Non-matrisome	GO:CC not extracellular matrix	12q13.13	-0.326958564	2.40E-14	7.27E-13
TAX1BP1	Non-matrisome	Non-matrisome	GO:CC not extracellular matrix	7p15.2	0.306912206	9.72E-13	2.14E-11
TCAF1	Non-matrisome	Non-matrisome	GO:CC not extracellular matrix	7q35	0.360102835	2.83E-17	1.60E-15
TCIM	Non-matrisome	Non-matrisome	GO:CC not extracellular matrix	8p11.21	-0.332009339	9.06E-15	3.03E-13
TEAD1	Non-matrisome	Non-matrisome	GO:CC not extracellular matrix	11p15.3	0.382543229	1.84E-19	1.53E-17
TEF	Non-matrisome	Non-matrisome	GO:CC not extracellular matrix	22q13.2	0.308111406	7.85E-13	1.75E-11
TESC	Non-matrisome	Non-matrisome	GO:CC not extracellular matrix	12q24.22	-0.340337478	1.74E-15	6.77E-14
TEX45	Non-matrisome	Non-matrisome	GO:CC not extracellular matrix	19p13.2	-0.302334237	2.18E-12	4.45E-11
TGFB2	Matrisome-associated	Secreted Factors	GO:CC extracellular matrix (GO:0005576, GO:0005578 & GO:0031012) & GO:CC not extracellular matrix	1q41	0.310124702	5.47E-13	1.26E-11
THAP4	Non-matrisome	Non-matrisome	GO:CC not extracellular matrix	2q37.3	-0.304178971	1.57E-12	3.30E-11
THOC2	Non-matrisome	Non-matrisome	GO:CC not extracellular matrix	Xq25	0.333928639	6.22E-15	2.15E-13
TIMM17A	Non-matrisome	Non-matrisome	GO:CC not extracellular matrix	1q32.1	-0.323386992	4.74E-14	1.35E-12
TIMM23	Non-matrisome	Non-matrisome	GO:CC not extracellular matrix	10q11.22	-0.361349477	2.16E-17	1.26E-15
TIMM8B	Non-matrisome	Non-matrisome	GO:CC not extracellular matrix	11q23.1	-0.348477351	3.31E-16	1.55E-14
TLR2	Non-matrisome	Non-matrisome	GO:CC not extracellular matrix	4q31.3	0.322895227	5.21E-14	1.46E-12
TM2D3	Non-matrisome	Non-matrisome	GO:CC not extracellular matrix	15q26.3	-0.314499621	2.48E-13	6.12E-12
TM4SF5	Non-matrisome	Non-matrisome	GO:CC not extracellular matrix	17p13.2	-0.30518903	1.32E-12	2.83E-11
TMA7	Non-matrisome	Non-matrisome	gene not present in GO IDs	3p21.31	-0.39861552	3.89E-21	4.80E-19
TMEM109	Non-matrisome	Non-matrisome	GO:CC not extracellular matrix	11q12.2	0.343720524	8.78E-16	3.75E-14
TMEM141	Non-matrisome	Non-matrisome	GO:CC not extracellular matrix	9q34.3	-0.335071257	4.97E-15	1.75E-13
TMEM147	Non-matrisome	Non-matrisome	GO:CC not extracellular matrix	19q13.12	-0.342744722	1.07E-15	4.44E-14
TMEM14A	Non-matrisome	Non-matrisome	GO:CC not extracellular matrix	6p12.2	-0.324054952	4.18E-14	1.20E-12
TMEM17	Non-matrisome	Non-matrisome	GO:CC not extracellular matrix	2p15	-0.301436878	2.54E-12	5.12E-11
TMEM176A	Non-matrisome	Non-matrisome	GO:CC not extracellular matrix	7q36.1	-0.358603564	3.91E-17	2.12E-15
TMEM176B	Non-matrisome	Non-matrisome	GO:CC not extracellular matrix	7q36.1	-0.343254376	9.65E-16	4.06E-14
TMEM183A	Non-matrisome	Non-matrisome	GO:CC not extracellular matrix	1q32.1	-0.386235819	7.72E-20	7.12E-18
TMEM184C	Non-matrisome	Non-matrisome	GO:CC not extracellular matrix	4q31.23	0.304643729	1.45E-12	3.08E-11
TMEM208	Non-matrisome	Non-matrisome	GO:CC not extracellular matrix	16q22.1	-0.33403901	6.09E-15	2.11E-13
TMEM223	Non-matrisome	Non-matrisome	GO:CC not extracellular matrix	11q12.3	-0.323091308	5.02E-14	1.42E-12
TMEM230	Non-matrisome	Non-matrisome	GO:CC not extracellular matrix	20p13-p12.3	-0.343491618	9.20E-16	3.91E-14
TMEM248	Non-matrisome	Non-matrisome	GO:CC not extracellular matrix	7q11.21	0.304372968	1.52E-12	3.20E-11
TMEM256	Non-matrisome	Non-matrisome	GO:CC not extracellular matrix	17p13.1	-0.422217905	9.11E-24	2.38E-21
TMEM258	Non-matrisome	Non-matrisome	GO:CC not extracellular matrix	11q12.2	-0.326274539	2.74E-14	8.17E-13
TMEM63C	Non-matrisome	Non-matrisome	GO:CC not extracellular matrix	14q24.3	0.317764126	1.36E-13	3.51E-12
TMEM9	Non-matrisome	Non-matrisome	GO:CC not extracellular matrix	1q32.1	-0.301854397	2.37E-12	4.80E-11
TNC	Core matrisome	ECM Glycoproteins	GO:CC extracellular matrix (GO:0005576, GO:0005578 & GO:0031012) & GO:CC not extracellular matrix	9q33.1	0.397535078	5.07E-21	6.11E-19
TNIK	Non-matrisome	Non-matrisome	GO:CC not extracellular matrix	3q26.2-q26.31	0.338695019	2.42E-15	9.15E-14
TNS3	Non-matrisome	Non-matrisome	GO:CC not extracellular matrix	7p12.3	0.402467232	1.50E-21	2.06E-19
TOMM5	Non-matrisome	Non-matrisome	GO:CC not extracellular matrix	9p13.2	-0.320404618	8.31E-14	2.23E-12
TOR1AIP2	Non-matrisome	Non-matrisome	GO:CC not extracellular matrix	1q25.2	0.352790783	1.34E-16	6.68E-15
TRANK1	Non-matrisome	Non-matrisome	gene not present in GO IDs	3p22.2	0.311187515	4.52E-13	1.06E-11
TRAPPC1	Non-matrisome	Non-matrisome	GO:CC extracellular matrix (GO:0005576, GO:0005578 & GO:0031012) & GO:CC not extracellular matrix	17p13.1	-0.341069438	1.50E-15	5.93E-14
TRAPPC2L	Non-matrisome	Non-matrisome	GO:CC not extracellular matrix	16q24.3	-0.323855274	4.34E-14	1.24E-12
TRIM44	Non-matrisome	Non-matrisome	GO:CC not extracellular matrix	11p13	0.358234849	4.23E-17	2.28E-15
TRIM56	Non-matrisome	Non-matrisome	GO:CC not extracellular matrix	7q22.1	0.38280661	1.73E-19	1.45E-17
TRIO	Non-matrisome	Non-matrisome	GO:CC not extracellular matrix	5p15.2	0.405609562	6.80E-22	1.02E-19
TRIP11	Non-matrisome	Non-matrisome	GO:CC not extracellular matrix	14q32.12	0.401807956	1.76E-21	2.37E-19
TRIR	Non-matrisome	Non-matrisome	GO:CC not extracellular matrix	19p13.13	-0.348431761	3.34E-16	1.55E-14
TRMU	Non-matrisome	Non-matrisome	GO:CC not extracellular matrix	22q13.31	-0.314378134	2.53E-13	6.25E-12
TRRAP	Non-matrisome	Non-matrisome	GO:CC not extracellular matrix	7q22.1	0.335976025	4.16E-15	1.50E-13
TRUB2	Non-matrisome	Non-matrisome	GO:CC not extracellular matrix	9q34.11	-0.34180079	1.30E-15	5.22E-14
TSC22D2	Non-matrisome	Non-matrisome	GO:CC not extracellular matrix	3q25.1	0.304316957	1.54E-12	3.23E-11
TSFM	Non-matrisome	Non-matrisome	GO:CC not extracellular matrix	12q14.1	-0.318750348	1.13E-13	2.95E-12
TSPAN5	Non-matrisome	Non-matrisome	GO:CC not extracellular matrix	4q23	0.3668189	6.53E-18	4.12E-16
TTBK2	Non-matrisome	Non-matrisome	GO:CC not extracellular matrix	15q15.2	0.396528118	6.50E-21	7.73E-19
TTC39C	Non-matrisome	Non-matrisome	GO:CC not extracellular matrix	18q11.2	-0.320958472	7.49E-14	2.03E-12
TTI2	Non-matrisome	Non-matrisome	GO:CC not extracellular matrix	8p12	-0.351002869	1.96E-16	9.49E-15
TVP23C	Non-matrisome	Non-matrisome	GO:CC not extracellular matrix	17p12	-0.313272068	3.10E-13	7.46E-12
TXLNG	Non-matrisome	Non-matrisome	GO:CC not extracellular matrix	Xp22.2	0.344287889	7.82E-16	3.39E-14
TXN	Non-matrisome	Non-matrisome	GO:CC extracellular matrix (GO:0005576, GO:0005578 & GO:0031012) & GO:CC not extracellular matrix	9q31.3	-0.33906495	2.25E-15	8.58E-14
TXNL1	Non-matrisome	Non-matrisome	GO:CC not extracellular matrix	18q21.31	-0.380981009	2.64E-19	2.14E-17
TXNL4A	Non-matrisome	Non-matrisome	GO:CC not extracellular matrix	18q23	-0.389012595	3.99E-20	3.92E-18
TYW1	Non-matrisome	Non-matrisome	GO:CC not extracellular matrix	7q11.21	0.341079598	1.50E-15	5.93E-14
UBE2H	Non-matrisome	Non-matrisome	GO:CC not extracellular matrix	7q32.2	0.320175625	8.67E-14	2.32E-12
UBE2M	Non-matrisome	Non-matrisome	GO:CC not extracellular matrix	19q13.43	-0.344384403	7.67E-16	3.33E-14
UBE2N	Non-matrisome	Non-matrisome	GO:CC not extracellular matrix	12q22	-0.322028581	6.13E-14	1.71E-12
UBE4B	Non-matrisome	Non-matrisome	GO:CC not extracellular matrix	1p36.22	0.315796892	1.95E-13	4.89E-12
UBN1	Non-matrisome	Non-matrisome	GO:CC not extracellular matrix	16p13.3	0.406897374	4.91E-22	7.67E-20
UBR2	Non-matrisome	Non-matrisome	GO:CC not extracellular matrix	6p21.1	0.311151912	4.55E-13	1.06E-11
UBXN8	Non-matrisome	Non-matrisome	GO:CC not extracellular matrix	8p12	-0.342787012	1.06E-15	4.41E-14
UCK2	Non-matrisome	Non-matrisome	GO:CC not extracellular matrix	1q24.1	-0.306176338	1.11E-12	2.41E-11
ULBP3	Non-matrisome	Non-matrisome	GO:CC not extracellular matrix	6q25.1	0.309446508	6.18E-13	1.41E-11
UQCR11	Non-matrisome	Non-matrisome	GO:CC not extracellular matrix	19p13.3	-0.316270942	1.79E-13	4.50E-12
UQCRB	Non-matrisome	Non-matrisome	GO:CC not extracellular matrix	8q22.1	-0.378336001	4.87E-19	3.72E-17
UQCRBP1	Non-matrisome	Non-matrisome	gene not present in GO IDs	Xp11.21	-0.324260498	4.02E-14	1.16E-12
UQCRC1	Non-matrisome	Non-matrisome	GO:CC not extracellular matrix	3p21.31	-0.410761157	1.83E-22	3.24E-20
UQCRQ	Non-matrisome	Non-matrisome	GO:CC not extracellular matrix	5q31.1	-0.377356813	6.10E-19	4.55E-17
URGCP	Non-matrisome	Non-matrisome	GO:CC not extracellular matrix	7p13	0.385508323	9.17E-20	8.34E-18
URM1	Non-matrisome	Non-matrisome	GO:CC not extracellular matrix	9q34.11	-0.34965375	2.59E-16	1.22E-14
USF3	Non-matrisome	Non-matrisome	GO:CC not extracellular matrix	3q13.2	0.321194846	7.17E-14	1.95E-12
USP25	Non-matrisome	Non-matrisome	GO:CC not extracellular matrix	21q21.1	0.394427361	1.08E-20	1.21E-18
USP42	Non-matrisome	Non-matrisome	GO:CC not extracellular matrix	7p22.1	0.404878992	8.17E-22	1.20E-19
UTRN	Non-matrisome	Non-matrisome	GO:CC not extracellular matrix	6q24.2	0.311226071	4.49E-13	1.05E-11
VCL	Non-matrisome	Non-matrisome	GO:CC extracellular matrix (GO:0005576, GO:0005578 & GO:0031012) & GO:CC not extracellular matrix	10q22.2	0.331006704	1.10E-14	3.59E-13
VDAC3	Non-matrisome	Non-matrisome	GO:CC not extracellular matrix	8p11.21	-0.343410077	9.35E-16	3.95E-14
VDR	Non-matrisome	Non-matrisome	GO:CC not extracellular matrix	12q13.11	0.324523271	3.83E-14	1.11E-12
VEZF1	Non-matrisome	Non-matrisome	GO:CC not extracellular matrix	17q22	0.396076716	7.25E-21	8.44E-19
VPS13B	Non-matrisome	Non-matrisome	GO:CC not extracellular matrix	8q22.2	0.309502686	6.12E-13	1.40E-11
VPS37A	Non-matrisome	Non-matrisome	GO:CC not extracellular matrix	8p22	-0.385709527	8.74E-20	7.99E-18
VPS41	Non-matrisome	Non-matrisome	GO:CC not extracellular matrix	7p14.1	0.492285384	6.53E-33	1.87E-29
WDFY3	Non-matrisome	Non-matrisome	GO:CC not extracellular matrix	4q21.23	0.359890768	2.96E-17	1.67E-15
WDR61	Non-matrisome	Non-matrisome	gene not present in GO IDs	15q25.1	-0.305156075	1.33E-12	2.84E-11
WIPF2	Non-matrisome	Non-matrisome	GO:CC not extracellular matrix	17q21.2	0.390785225	2.61E-20	2.65E-18
WLS	Non-matrisome	Non-matrisome	GO:CC not extracellular matrix	1p31.3	0.333313303	7.02E-15	2.38E-13
WWC2	Non-matrisome	Non-matrisome	GO:CC not extracellular matrix	4q35.1	0.329180408	1.57E-14	4.97E-13
XBP1	Non-matrisome	Non-matrisome	GO:CC not extracellular matrix	22q12.1	-0.318170095	1.26E-13	3.27E-12
XDH	Non-matrisome	Non-matrisome	GO:CC not extracellular matrix	2p23.1	0.305053953	1.35E-12	2.89E-11
YAP1	Non-matrisome	Non-matrisome	GO:CC not extracellular matrix	11q22.1	0.372238477	1.95E-18	1.32E-16
YLPM1	Non-matrisome	Non-matrisome	GO:CC not extracellular matrix	14q24.3	0.316392081	1.75E-13	4.43E-12
ZBTB21	Non-matrisome	Non-matrisome	GO:CC not extracellular matrix	21q22.3	0.322600932	5.50E-14	1.53E-12
ZBTB33	Non-matrisome	Non-matrisome	GO:CC not extracellular matrix	Xq24	0.353579274	1.14E-16	5.78E-15
ZC3H7B	Non-matrisome	Non-matrisome	GO:CC not extracellular matrix	22q13.2	0.327722133	2.08E-14	6.39E-13
ZDHHC5	Non-matrisome	Non-matrisome	GO:CC not extracellular matrix	11q12.1	0.330347949	1.25E-14	4.03E-13
ZFP36L1	Non-matrisome	Non-matrisome	GO:CC not extracellular matrix	14q24.1	0.37625388	7.85E-19	5.67E-17
ZFP91	Matrisome-associated	Secreted Factors	GO:CC not extracellular matrix	11q12.1	0.323309011	4.81E-14	1.37E-12
ZIK1	Non-matrisome	Non-matrisome	GO:CC not extracellular matrix	19q13.43	0.305585404	1.23E-12	2.66E-11
ZMYM3	Non-matrisome	Non-matrisome	GO:CC not extracellular matrix	Xq13.1	0.338662975	2.44E-15	9.19E-14
ZNF12	Non-matrisome	Non-matrisome	GO:CC not extracellular matrix	7p22.1	0.394213427	1.14E-20	1.26E-18
ZNF134	Non-matrisome	Non-matrisome	GO:CC not extracellular matrix	19q13.43	0.3708871	2.64E-18	1.75E-16
ZNF347	Non-matrisome	Non-matrisome	GO:CC not extracellular matrix	19q13.42	0.315279596	2.15E-13	5.36E-12
ZNF354C	Non-matrisome	Non-matrisome	GO:CC not extracellular matrix	5q35.3	0.353428791	1.18E-16	5.95E-15
ZNF426	Non-matrisome	Non-matrisome	GO:CC not extracellular matrix	19p13.2	0.40258429	1.45E-21	2.02E-19
ZNF430	Non-matrisome	Non-matrisome	GO:CC not extracellular matrix	19p12	0.352324114	1.48E-16	7.30E-15
ZNF431	Non-matrisome	Non-matrisome	GO:CC not extracellular matrix	19p12	0.317518207	1.42E-13	3.66E-12
ZNF462	Non-matrisome	Non-matrisome	GO:CC not extracellular matrix	9q31.2	0.536361448	7.54E-40	7.54E-36
ZNF511	Non-matrisome	Non-matrisome	GO:CC not extracellular matrix	10q26.3	-0.313405105	3.02E-13	7.30E-12
ZNF524	Non-matrisome	Non-matrisome	GO:CC not extracellular matrix	19q13.42	-0.322651819	5.45E-14	1.52E-12
ZNF551	Non-matrisome	Non-matrisome	GO:CC not extracellular matrix	19q13.43	0.331975038	9.12E-15	3.04E-13
ZNF608	Non-matrisome	Non-matrisome	GO:CC not extracellular matrix	5q23.2	0.333582588	6.66E-15	2.28E-13
ZNF665	Non-matrisome	Non-matrisome	GO:CC not extracellular matrix	19q13.42	0.302279049	2.20E-12	4.48E-11
ZNF699	Non-matrisome	Non-matrisome	GO:CC not extracellular matrix	19p13.2	0.341687032	1.33E-15	5.33E-14
ZNF706	Non-matrisome	Non-matrisome	GO:CC not extracellular matrix	8q22.3	-0.343093733	9.97E-16	4.16E-14
ZNF713	Non-matrisome	Non-matrisome	GO:CC not extracellular matrix	7p11.2	0.327125257	2.33E-14	7.06E-13
ZNF737	Non-matrisome	Non-matrisome	GO:CC not extracellular matrix	19p12	0.300078467	3.22E-12	6.37E-11
ZNF827	Non-matrisome	Non-matrisome	GO:CC not extracellular matrix	4q31.21-q31.22	0.30306718	1.91E-12	3.94E-11
ZNFX1	Non-matrisome	Non-matrisome	GO:CC not extracellular matrix	20q13.13	0.33916985	2.20E-15	8.42E-14
ZNHIT6	Non-matrisome	Non-matrisome	GO:CC not extracellular matrix	1p22.3	0.405498635	6.99E-22	1.04E-19
ZNRF2P1	Non-matrisome	Non-matrisome	gene not present in GO IDs	7p14.3	0.351675743	1.70E-16	8.33E-15
ZSCAN25	Non-matrisome	Non-matrisome	GO:CC not extracellular matrix	7q22.1	0.310405102	5.20E-13	1.20E-11
ZSWIM7	Non-matrisome	Non-matrisome	GO:CC not extracellular matrix	17p12	-0.315017692	2.25E-13	5.59E-12
ZYG11B	Non-matrisome	Non-matrisome	GO:CC not extracellular matrix	1p32.3	0.399269065	3.31E-21	4.19E-19
